# Supplementary material for: A Secondary Metabolism Pathway Involved in the Production of a Putative Toxin Is Expressed at Early Stage of Monilinia laxa Infection
Source: Front Plant Sci. 2022 Mar 24;13:818483. doi: 10.3389/fpls.2022.818483 (PMC8988988; doi:10.3389/fpls.2022.818483)
Supplement: Supplementary file 2 [file Data_Sheet_1.xlsx]

## Sheet: Table S1
Supplementary Table S1 List of the primer set for quantitative real-time polymerase chain reaction (RT-qPCR)
Gene	Protein		Sequence (5'-3')	Product size (bp)	Reference
Ml_060990	unknown	F	CTTGACAAATGGAGCACCAGG	207	This work
		R	CCGATGAGGTTTCCATGTGC
Ml_061000	P450	F	CGGTGTGAGCTGGAATCTTG	250	This work
		R	GGCTGGAAACTCATAACCTCC
Ml_061010	TF	F	TGCCAACAACTCTTCCCAGC	229	This work
		R	GACAAGGCTTTCTTGGCACC
Ml_061020	SDR dh/reductase	F	GCCACACATGCACTTCTTGC	250	This work
		R	CTCTGCTGCATCTACAAGCC
Ml_061030	Oxidoreductase	F	CAGCGCGACCTTATTAGGTG	220	This work
		R	CTTGGCATATCCCTCTGCAC
Ml_061040	NRPS	F	ATGCCCTGGGACCAAATC	226	This work
		R	GAGTGTCATGCTCTAAGCGC
Ml_HistoneH3	Histone	F	TCCGTCGTTACCAAAAGTCG	230	Rodriguez-Pires et al. 2020a
		R	GGCGAGTTGGATGTCCTTAG
TEF2	Elongation factor 2	F	GGTGTGACGATGAAGAGTGATG	129	Tong et al. 2009
		R	TGAAGGAGAGGGAAGGTGAAAG

## Sheet: Table S2
Supplementary Table S2 100 TOP-DOWN-regulated genes of Monilina laxa ML8L. Differentially expressed genes, where the first column denotes the transcript ID, and the following columns show the annotated function, and the raw read counts of M. laxa transcripts in the inoculated samples (12 samples) from the RNA-seq output. Abbreviations: Inoc (inoculated with M. laxa), M (mature). Values represent …
Gene	GO	PFAM	CAZy	CBM	PHI	fPox	TCDB	SignalP	UniProt	M_Inoc14h_1	M_Inoc14h_3	M_Inoc14h_4	M_Inoc06h_1	M_Inoc06h_2	M_Inoc06h_4	M14_vs_M6_baseMean	M14_vs_M6_log2FoldChange	M14_vs_M6_pvalue	M14_vs_M6_padj
Monilinia__014000	GO:0005515 (protein binding)	PF02798.20 (Glutathione S-transferase, N-terminal domain , 3.1e-20),PF13417.6 (Glutathione S-transferase, N-terminal domain , 1.7e-18),PF00043.25 (Glutathione S-transferase, C-terminal domain , 1e-12),PF13409.6 (Glutathione S-transferase, N-terminal domain , 1.6e-12),PF13410.6 (Glutathione S-transferase, C-terminal domain , 4.7e-07),PF14497.6 (Glutathione S-transferase, C-terminal domain , 2.3e-0…	-	-	-	-	1.A.12.2.2 (Glutathione transferase OS=Leptospira interrogans serogroup Icterohaemorrhagiae serovar Lai (strain 56601) GN=gst PE=1 SV=1)	-		69.9576	65.6042	53.0503	446.655	186.456	527.545	243.327	-2.75318	1.56643e-12	3.18542e-10
Monilinia__044430	GO:0005515 (protein binding)	PF14497.6 (Glutathione S-transferase, C-terminal domain , 1.7e-13),PF00043.25 (Glutathione S-transferase, C-terminal domain , 3.5e-13),PF13417.6 (Glutathione S-transferase, N-terminal domain , 2.5e-05),PF02798.20 (Glutathione S-transferase, N-terminal domain , 0.00017),PF13410.6 (Glutathione S-transferase, C-terminal domain , 8.2e-06),PF13409.6 (Glutathione S-transferase, N-terminal domain , 0.00…	-	-	-	-	-	-		44.7729	45.5434	36.5152	141.378	87.5202	169.732	93.9185	-1.77919	3.28187e-07	2.24879e-05
Monilinia__038010	GO:0005515 (protein binding)	PF10282.9 (Lactonase, 7-bladed beta-propeller , 1.2e-17)	-	-	-	-	-	-		2.79831	6.5062	2.75586	23.7715	34.247	38.2279	19.6218	-3.08811	5.10111e-07	3.28137e-05
Monilinia__039030	GO:0003824 (catalytic activity)	PF00723.21 (Glycosyl hydrolases family 15 , 1.6e-35)	GH15 (E:1.4e-50)	-	-	-	-	-		3.49788	5.42183	8.95655	28.7761	41.8575	116.213	37.4219	-3.51404	5.11684e-08	4.24429e-06
Monilinia__048510	GO:0003824 (catalytic activity)	PF09370.10 (Phosphoenolpyruvate hydrolase-like , 1.9e-133)	-	-	-	-	-	-		0	1.08437	1.37793	10.0091	10.1473	33.6405	10.3203	-4.53889	2.23179e-05	0.000837453
Monilinia__048210	GO:0004553 (hydrolase activity, hydrolyzing O-glycosyl compounds),GO:0005975 (carbohydrate metabolic process)	PF00251.20 (Glycosyl hydrolases family 32 N-terminal domain , 4.5e-81),PF08244.12 (Glycosyl hydrolases family 32 C terminal , 3.3e-06)	GH32 (E:5.4e-91)	-	-	-	-	0.701		30.7814	22.2295	19.291	80.0726	95.1306	99.3925	62.1458	-2.06094	3.58407e-09	3.70394e-07
Monilinia__056230	GO:0016787 (hydrolase activity)	PF00149.28 (Calcineurin-like phosphoesterase , 1.2e-11)	-	-	-	-	-	-		16.7898	18.4342	17.2241	43.7897	59.6152	45.8735	35.9794	-1.63596	4.30218e-05	0.00147396
Monilinia__001430	GO:0052689 (carboxylic ester hydrolase activity)	PF13472.6 (GDSL-like Lipase/Acylhydrolase family , 1.1e-06)	CE12 (E:4.9e-41)	-	-	-	-	0.587		5.59661	1.62655	2.75586	28.7761	32.9786	15.2912	15.6417	-3.11694	7.00265e-06	0.000315319
Monilinia__038020	GO:0016787 (hydrolase activity)	PF12697.7 (Alpha/beta hydrolase family , 4.4e-13),PF00561.20 (alpha/beta hydrolase fold , 2.1e-11),PF12146.8 (Serine aminopeptidase, S33 , 0.00012),PF03096.14 (Ndr family , 0.00097)	CE1 (E:0.00075)	-	-	-	-	-		44.7729	24.3982	35.8262	85.0771	88.7886	108.567	69.0429	-1.5662	1.0307e-05	0.000448107
Monilinia__000980	GO:0016787 (hydrolase activity)	PF00561.20 (alpha/beta hydrolase fold , 1.2e-19),PF12146.8 (Serine aminopeptidase, S33 , 3.8e-15),PF12697.7 (Alpha/beta hydrolase family , 4.4e-13),PF00756.20 (Putative esterase , 2.9e-06),PF06028.11 (Alpha/beta hydrolase of unknown function (DUF915) , 1.2e-05)	CE1 (E:1.9e-07)	-	-	-	-	-		11.8928	15.1811	12.4014	41.2874	32.9786	62.6938	31.6481	-1.91246	3.42375e-05	0.00123333
Monilinia__030750	GO:0016798 (hydrolase activity, acting on glycosyl bonds)	PF08760.11 (Domain of unknown function (DUF1793) , 2.4e-70),PF16335.5 (Domain of unknown function (DUF4965) , 5.2e-49),PF16335.5 (Domain of unknown function (DUF4965) , 1.6e-12),PF17168.4 (Domain of unknown function (DUF5127) , 6.8e-36),PF16334.5 (Domain of unknown function (DUF4964) , 0.00025)	GH78 (E:7.1e-05)	-	-	-	-	0.471	Glycoside hydrolase family 78. The sole identified activity of enzymes of this family is hydrolysis of α-L-rhamnosides (EC 3.2.1.40). The GH78 α-L-rhamnosidases catalyze the hydrolysis of α-L-rhamnosyl-linkages in L-rhamnosides	40.5754	6.5062	17.2241	52.5476	78.6413	174.319	66.7743	-2.41032	0.000120129	0.00312932
Monilinia__081490	GO:0004371 (glycerone kinase activity),GO:0005524 (ATP binding),GO:0006071 (glycerol metabolic process)	PF02733.17 (Dak1 domain , 6e-105),PF02734.17 (DAK2 domain , 2.1e-47)	-	-	-	-	-	-		20.9873	16.8077	13.7793	50.0454	43.1259	64.2229	37.322	-1.73985	2.39288e-05	0.000887337
Monilinia__008750	GO:0016491 (oxidoreductase activity),GO:0055114 (oxidation-reduction process)	PF02668.16 (Taurine catabolism dioxygenase TauD, TfdA family , 5.5e-60)	-	-	-	-	-	0.583		6.29619	5.42183	13.7793	83.826	63.4204	214.076	70.6799	-3.96319	4.70745e-12	8.02047e-10
Monilinia__008760	GO:0016491 (oxidoreductase activity),GO:0050662 (coenzyme binding),GO:0055114 (oxidation-reduction process)	PF02317.17 (NAD/NADP octopine/nopaline dehydrogenase, alpha-helical domain , 8.3e-31),PF03807.17 (NADP oxidoreductase coenzyme F420-dependent , 1.7e-05),PF02558.16 (Ketopantoate reductase PanE/ApbA , 5.5e-06)	-	-	-	-	-	-		0.699576	0	0	25.0227	26.6366	13.762	11.996	-6.70316	6.00204e-07	3.74622e-05
Monilinia__059360	GO:0016614 (oxidoreductase activity, acting on CH-OH group of donors),GO:0050660 (flavin adenine dinucleotide binding),GO:0055114 (oxidation-reduction process)	PF05199.13 (GMC oxidoreductase , 1.2e-06),PF00732.19 (GMC oxidoreductase , 3.3e-06),PF00890.24 (FAD binding domain , 1e-04),PF12831.7 (FAD dependent oxidoreductase , 0.00079)	AA3 (E:1.6e-39)	-	-	-	-	-		31.4809	50.9652	48.2276	125.113	98.9358	125.388	85.6073	-1.53694	4.43924e-06	0.000210413
Monilinia__064520	GO:0016491 (oxidoreductase activity),GO:0055114 (oxidation-reduction process)	PF02668.16 (Taurine catabolism dioxygenase TauD, TfdA family , 8.7e-31)	-	-	-	-	-	-		8.39492	6.5062	7.57862	33.7806	40.5891	18.3494	20.5883	-2.1834	6.30421e-05	0.00194708
Monilinia__038000	GO:0008199 (ferric iron binding),GO:0009712 (catechol-containing compound metabolic process),GO:0018576 (catechol 1,2-dioxygenase activity),GO:0055114 (oxidation-reduction process)	PF00775.21 (Dioxygenase , 2.1e-46),PF04444.14 (Catechol dioxygenase N terminus , 5.3e-25),PF13620.6 (Carboxypeptidase regulatory-like domain , 1e-04)	-	-	-	-	-	-		58.0648	16.2655	19.98	116.355	131.914	163.615	90.8073	-2.28126	1.29796e-06	7.34767e-05
Monilinia__051170	GO:0051213 (dioxygenase activity)	PF13640.6 (2OG-Fe(II) oxygenase superfamily , 1.4e-05)	-	-	-	-	-	-	Catalysis of an oxidation-reduction (redox) reaction in which both atoms of oxygen from one molecule of O2 are incorporated into the (reduced) product(s) of the reaction. The two atoms of oxygen may be distributed between two different products. Enzymes with the Fe(2+) and 2-oxoglutarate (2OG)-dependent dioxygenase domain typically catalyse the oxidation of an organic substrate using a dioxygen m…	4.89703	0.542183	2.75586	178.912	131.914	181.965	91.2123	-6.11727	1.36223e-29	1.43125e-26
Monilinia__025310	GO:0055114 (oxidation-reduction process)	PF00248.21 (Aldo/keto reductase family , 1.7e-59)	-	-	-	-	8.A.5.1.6 (Uncharacterized oxidoreductase YajO OS=Escherichia coli (strain K12) GN=yajO PE=3 SV=2)	-	The aldo-keto reductase family includes a number of related monomeric NADPH-dependent oxidoreductases. oxidoreductase activity, acting on the CH-OH group of donors, NAD or NADP as acceptor.	13.9915	23.8561	19.98	73.8169	40.5891	110.096	50.7612	-2.07373	1.04134e-05	0.00044963
Monilinia__011140	GO:0016021 (integral component of membrane)	PF08611.10 (Fungal protein of unknown function (DUF1774) , 6.8e-37)	-	-	-	-	-	-	DUF1774 family multi-spanning conserved fungal membrane protein in Schizosaccharomyces pombe	4.19746	8.13275	21.3579	38.7852	114.157	70.3393	46.5328	-2.85029	3.68116e-06	0.000182724
Monilinia__015450	GO:0046912 (transferase activity, transferring acyl groups, acyl groups converted into alkyl on transfer)	PF00285.21 (Citrate synthase, C-terminal domain , 2.2e-100)	-	-	-	-	-	-		11.8928	7.04838	10.3345	22.5204	34.247	62.6938	26.8122	-2.1677	8.75335e-05	0.00245249
Monilinia__081620	GO:0046872 (metal ion binding)	PF00596.21 (Class II Aldolase and Adducin N-terminal domain , 3.7e-45)	-	-	-	-	-	-	Aldolase_II domain-containing protein (Botryotinia narcissicola) 86.1%	21.6869	10.3015	13.7793	53.7988	36.7838	64.2229	35.8548	-1.90016	3.82697e-05	0.00134778
Monilinia__042790	GO:0005199 (structural constituent of cell wall),GO:0031505 (fungal-type cell wall organization)	-	-	-	-	-	-	0.766		17.4894	6.5062	11.7124	225.204	156.014	321.114	134.353	-4.45283	6.96512e-25	4.87868e-22
Monilinia__019680	GO:0003849 (3-deoxy-7-phosphoheptulonate synthase activity),GO:0009073 (aromatic amino acid family biosynthetic process)	PF00793.20 (DAHP synthetase I family , 3.1e-102)	-	-	-	-	-	-		38.4767	32.531	38.5821	279.003	202.945	327.231	166.001	-3.01566	3.14474e-23	1.65204e-20
Monilinia__070650	GO:0005216 (ion channel activity),GO:0006811 (ion transport),GO:0016020 (membrane)	PF01036.18 (Bacteriorhodopsin-like protein , 1.2e-47)	-	-	-	-	3.E.1.4.3 (Opsin - Leptosphaeria maculans (Blackleg fungus).)	-		74.1551	81.8697	166.73	361.578	494.679	842.543	365.893	-2.52271	2.5405e-09	2.76127e-07
Monilinia__087320	GO:0004106 (chorismate mutase activity),GO:0009073 (aromatic amino acid family biosynthetic process),GO:0046417 (chorismate metabolic process)	-	-	-	-	-	-	-		12.5924	23.8561	27.5586	75.068	77.3729	103.98	57.6222	-2.11854	2.68272e-07	1.90021e-05
Monilinia__083070	GO:0004559 (alpha-mannosidase activity),GO:0006013 (mannose metabolic process),GO:0030246 (carbohydrate binding)	PF01074.22 (Glycosyl hydrolases family 38 N-terminal domain , 1.5e-87),PF07748.13 (Glycosyl hydrolases family 38 C-terminal domain , 3.1e-57),PF09261.11 (Alpha mannosidase middle domain , 2.6e-28),PF17677.1 (Glycosyl hydrolases family 38 C-terminal beta sandwich domain , 2.5e-09)	GH38 (E:3e-88)	-	-	-	-	-		52.4682	26.0248	35.1372	102.593	111.62	168.203	88.837	-1.8928	5.90104e-07	3.72002e-05
Monilinia__061020	GO:0070402 (NADPH binding)	PF13460.6 (NAD(P)H-binding , 1.9e-36),PF05368.13 (NmrA-like family , 1.4e-07),PF01370.21 (NAD dependent epimerase/dehydratase family , 1.9e-05)	-	-	-	-	-	-	Interacting selectively and non-covalently with the reduced form, NADPH, of nicotinamide-adenine dinucleotide phosphate, a coenzyme involved in many redox and biosynthetic reactions.	7.69534	11.3858	8.95655	92.5839	53.2731	53.5191	40.8831	-2.94365	8.45486e-11	1.13403e-08
Monilinia__029480	GO:0070402 (NADPH binding)	PF13460.6 (NAD(P)H-binding , 3e-33),PF01370.21 (NAD dependent epimerase/dehydratase family , 5.5e-05)	-	-	-	-	-	0.471		166.499	198.439	202.556	486.691	513.705	547.423	377.316	-1.57293	4.90106e-12	8.13061e-10
Monilinia__081370	GO:0071470 (cellular response to osmotic stress), GO:0009738 (abscisic acid-activated signaling pathway)	PF07173.12 (Glycine-rich domain-containing protein-like , 7.5e-13)	-	-	-	-	-	-	This entry includes Arabidopsis Glycine-rich domain-containing protein 1 and 2 (GRDP1/2). They are involved in development and stress responses	23.086	16.8077	28.2476	57.5522	53.2731	70.3393	44.4644	-1.54271	8.95517e-05	0.0024844
Monilinia__036750	-	-	-	-	-	-	-	0.518	Plant expansin-like protein (Sclerotinia borealis) 71.8%, Putative extracellular cellulase allergen asp f7-protein (Botryotinia fuckeliana) 66.9%	99.3398	112.232	104.723	386.6	252.413	318.056	227.032	-1.72137	6.0565e-11	8.48449e-09
Monilinia__064270	-	-	-	-	-	-	-	-	Putative stf2-like protein (Botryotinia fuckeliana) 93.3%	6.99576	2.71092	1.37793	53.7988	62.152	113.155	43.8275	-4.52952	3.65622e-14	8.23171e-12
Monilinia__060990	-	-	-	-	-	-	-	0.737	Uncharacterized protein	0	3.2531	0	73.8169	39.3206	45.8735	29.4269	-5.56864	8.86086e-12	1.39647e-09
Monilinia__081800	-	-	-	-	-	-	-	-	WD repeat containing 44 protein (Rutstroemia sp.) 85.6%	2.79831	0	2.0669	30.0272	22.8313	53.5191	20.2937	-4.66067	8.58478e-09	8.45601e-07
Monilinia__062300	-	-	-	-	-	-	-	-	Uncharacterized protein	4.89703	1.08437	6.20069	55.0499	39.3206	27.5241	24.1482	-3.48816	4.51827e-08	3.84908e-06
Monilinia__044340	-	-	-	-	-	-	-	0.805	Uncharacterized protein	202.178	188.68	192.91	377.842	457.895	356.284	314.587	-1.15918	2.4075e-07	1.7534e-05
Monilinia__091330	-	-	-	-	-	-	-	-	FAA_hydrolase domain-containing protein (Botrytis elliptica) 62.6%	13.2919	21.1451	17.2241	80.0726	71.0308	45.8735	44.4226	-2.04842	7.35086e-07	4.41332e-05
Monilinia__053280	-	-	-	-	-	-	-	-	Uncharacterized protein	60.1636	19.5186	13.0903	173.908	173.772	111.625	98.7241	-2.45872	1.12042e-06	6.42102e-05
Monilinia__053070	-	-	-	-	-	-	-	0.677	Uncharacterized protein	0	0	0	8.75794	7.61045	27.5241	8.0772	-7.08591	1.67437e-06	9.2148e-05
Monilinia__024930	-	-	-	-	-	-	-	0.663	Uncharacterized protein	44.7729	22.2295	13.7793	130.118	81.1781	103.98	70.6973	-2.10811	2.22156e-06	0.000116706
Monilinia__024910	-	-	-	-	-	-	-	0.837	Uncharacterized protein	7.69534	0.542183	1.37793	30.0272	29.1734	33.6405	18.5103	-3.46171	5.78094e-06	0.00026408
Monilinia__042780	-	-	-	-	-	-	-	0.775	Putative dnase1 protein (Botryotinia fuckeliana) 79.4%	93.7432	73.1947	104.723	233.962	143.33	290.532	167.331	-1.42706	2.53324e-05	0.000933891
Monilinia__002210	-	-	-	-	-	-	-	-	Uncharacterized protein	0	11.3858	11.7124	33.7806	52.0047	91.747	36.5156	-3.04704	8.00816e-05	0.00230518
Monilinia__092800	-	-	-	-	-	-	-	0.569	Putative extracellular serine-rich protein (Botryotinia fuckeliana) 81.4%	4.89703	1.08437	1.37793	8.75794	27.905	25.995	12.7008	-3.26494	8.98544e-05	0.0024844
Monilinia__009070	-	PF11489.8 (Altered inheritance of mitochondria protein 21 , 2.9e-268)	-	-	-	-	-	-	Involved in mitochondrial migration along actin filaments.	94.4428	108.437	97.1441	158.894	208.019	192.669	152.243	-1.02602	9.70687e-05	0.00267215
Monilinia__023390	-	-	-	-	-	-	-	-	Uncharacterized protein	1.39915	1.62655	2.75586	15.0136	10.1473	22.9367	9.77142	-3.18331	0.000112671	0.00297188
Monilinia__056140	-	-	-	-	-	-	-	0.825	Putative gpi anchored cell wall protein (Botryotinia fuckeliana) 85.5%. Glycosylphosphatidylinositol, or glycophosphatidylinositol, or GPI in short, is a phosphoglyceride that can be attached to the C-terminus of a protein during posttranslational modification. Glycosylated (GPI-linked) proteins contain a signal sequence, thus directing them to the endoplasmic reticulum (ER). In fungi, many GPI-a…	6.99576	3.2531	2.75586	16.2647	22.8313	29.0532	14.6233	-2.53774	0.000115382	0.00301812
Monilinia__008510	GO:0016491 (oxidoreductase activity),GO:0055114 (oxidation-reduction process)	PF00107.26 (Zinc-binding dehydrogenase , 4.5e-24),PF13602.6 (Zinc-binding dehydrogenase , 5.1e-13),PF08240.12 (Alcohol dehydrogenase GroES-like domain , 7.3e-07),PF02254.18 (TrkA-N domain , 0.00063)	-	-	adhT (Mycoplasma agalactiae, reduced virulence, 5.33e-18)	-	-	-		39.1763	24.3982	34.4483	98.8396	69.7624	142.208	73.1566	-1.79999	3.88005e-06	0.000188153
Monilinia__068610	GO:0005506 (iron ion binding),GO:0016705 (oxidoreductase activity, acting on paired donors, with incorporation or reduction of molecular oxygen),GO:0020037 (heme binding),GO:0055114 (oxidation-reduction process)	PF00067.22 (Cytochrome P450 , 2.3e-67)	-	-	AKT7 (Alternaria alternata, reduced virulence / increased_virulence_(hypervirulence), 1.29e-50)	-	-	-		6.99576	2.71092	2.0669	16.2647	34.247	84.1014	26.751	-3.67605	6.20688e-07	3.8361e-05
Monilinia__029380	GO:0005506 (iron ion binding),GO:0016705 (oxidoreductase activity, acting on paired donors, with incorporation or reduction of molecular oxygen),GO:0020037 (heme binding),GO:0055114 (oxidation-reduction process)	PF00067.22 (Cytochrome P450 , 1.3e-91)	-	-	AKT7 (Alternaria alternata, reduced virulence / increased_virulence_(hypervirulence), 2e-38)	-	-	-		23.7856	17.892	22.7359	62.5567	67.2256	143.737	60.9268	-2.22115	4.66239e-07	3.06163e-05
Monilinia__061000	GO:0005506 (iron ion binding),GO:0016020 (membrane),GO:0016705 (oxidoreductase activity, acting on paired donors, with incorporation or reduction of molecular oxygen),GO:0020037 (heme binding),GO:0055114 (oxidation-reduction process)	PF00067.22 (Cytochrome P450 , 4e-48)	-	-	AKT7 (Alternaria alternata, reduced virulence / increased_virulence_(hypervirulence), 5.67e-11)	-	-	-	AK-toxin biosynthetic gene 7 from the Japanese pear pathotype, Cytochrome P450 monooxygenase AKT7 part of the gene clusters that mediate the biosynthesis of the host-selective toxins (HSTs)	32.8801	15.1811	15.8462	960.871	691.282	831.839	462.945	-5.42713	3.16752e-60	9.98403e-57
Monilinia__051180	GO:0003824 (catalytic activity)	PF00501.28 (AMP-binding enzyme , 1.5e-80),PF00501.28 (AMP-binding enzyme , 9.8e-67),PF00501.28 (AMP-binding enzyme , 2e-61),PF00668.20 (Condensation domain , 3.3e-38),PF00668.20 (Condensation domain , 4.7e-35),PF00668.20 (Condensation domain , 4.1e-32),PF00550.25 (Phosphopantetheine attachment site , 5.4e-10),PF00550.25 (Phosphopantetheine attachment site , 8.8e-10),PF00550.25 (Phosphopantetheine…	-	-	AMT (Alternaria alternata, loss of_pathogenicity, 0)	-	2.A.1.42.2 (2-acylglycerophosphoethanolamine acyltransferase (EC 6.2.1.20) - Bradyrhizobium japonicum.)	-		11.8928	5.42183	12.4014	62.5567	30.4418	45.8735	30.2055	-2.36687	5.01689e-06	0.000235324
Monilinia__010170	GO:0003855 (3-dehydroquinate dehydratase activity),GO:0003856 (3-dehydroquinate synthase activity),GO:0003866 (3-phosphoshikimate 1-carboxyvinyltransferase activity),GO:0004764 (shikimate 3-dehydrogenase (NADP+) activity),GO:0004765 (shikimate kinase activity),GO:0005737 (cytoplasm),GO:0009073 (aromatic amino acid family biosynthetic process),GO:0055114 (oxidation-reduction process)	PF00275.20 (EPSP synthase (3-phosphoshikimate 1-carboxyvinyltransferase) , 1.4e-128),PF01761.20 (3-dehydroquinate synthase , 3.5e-102),PF01487.15 (Type I 3-dehydroquinase , 7.2e-58),PF01202.22 (Shikimate kinase , 5.2e-33),PF08501.11 (Shikimate dehydrogenase substrate binding domain , 7.2e-23),PF13685.6 (Iron-containing alcohol dehydrogenase , 6.8e-08),PF18317.1 (Shikimate 5'-dehydrogenase C-termi…	-	-	aroA (Salmonella enterica, reduced virulence, 3.47e-84)	-	-	-		142.014	140.425	174.997	369.085	289.197	380.75	265.942	-1.30936	2.54858e-07	1.82571e-05
Monilinia__090030	GO:0004553 (hydrolase activity, hydrolyzing O-glycosyl compounds),GO:0005975 (carbohydrate metabolic process)	PF01915.22 (Glycosyl hydrolase family 3 C-terminal domain , 2.6e-47),PF00933.21 (Glycosyl hydrolase family 3 N terminal domain , 7e-36),PF14310.6 (Fibronectin type III-like domain , 4.8e-15)	GH3 (E:5.8e-60)	-	Avenacinase_gene (Gaeumannomyces graminis, loss of_pathogenicity / unaffected_pathogenicity, 1.44e-172)	-	-	-		50.3695	7.59056	12.4014	172.656	210.556	515.312	176.711	-3.84503	5.22175e-10	6.21092e-08
Monilinia__016400	GO:0005507 (copper ion binding),GO:0016491 (oxidoreductase activity),GO:0055114 (oxidation-reduction process)	PF07732.15 (Multicopper oxidase , 8e-41),PF07731.14 (Multicopper oxidase , 2.1e-39),PF00394.22 (Multicopper oxidase , 7.8e-35)	AA1_3 (E:2.8e-143)	-	BcLCC2 (Botrytis cinerea, unaffected pathogenicity, 1.15e-155)	-	2.A.108.1.7 (Fet3 protein - Phanerochaete chrysosporium (White-rot fungus) (Sporotrichum pruinosum).)	0.648	laccase active role in (detoxify) oxidation of resveratrol (phytoalexin) and tannins	2.09873	0	0.688965	13.7625	12.6841	15.2912	8.07244	-4.12581	7.19776e-05	0.00214032
Monilinia__015060	GO:0004553 (hydrolase activity, hydrolyzing O-glycosyl compounds),GO:0005975 (carbohydrate metabolic process)	PF00332.18 (Glycosyl hydrolases family 17 , 3.1e-07)	GH17 (E:5.9e-17)	-	BEC1005 (Blumeria graminis, reduced virulence, 5.83e-36)	-	-	0.67		504.394	493.929	557.373	756.936	872.665	1091.79	757.267	-0.936745	9.88032e-05	0.00270807
Monilinia__020220	-	-	-	-	BEC1040 (Blumeria graminis, reduced virulence, 1.96e-15)	-	-	0.799	Putative-binding protein (Botryotinia fuckeliana) 70.4%. Blumeria effector candidates predicted to be secreted from haustoria. Transcript abundance of all eight BEC increases dramatically in the early stages of infection and establishment of haustoria, consistent with a role in that process.	17.4894	29.2779	48.9165	202.684	328.518	680.457	238.924	-3.79027	2.94126e-14	6.8673e-12
Monilinia__013380	GO:0009405 (pathogenesis)	PF05630.11 (Necrosis inducing protein (NPP1) , 5.1e-57)	-	-	BeNEP1 (Botrytis elliptica, unaffected pathogenicity, 6.82e-138)	-	-	0.757	Secreted effector that contributes to virulence during infection by P.capsici. Induces distinct chlorosis at 3 days after inoculation of host C.annuum leaves	57.3653	16.2655	19.98	88.8305	284.123	120.8	105.56	-2.55274	3.78229e-06	0.000186278
Monilinia__052290	-	PF05730.11 (CFEM domain , 5.8e-08)	-	-	CfmC (Aspergillus fumigatus, unaffected pathogenicity, 4.23e-13)	-	-	0.766	Common in Fungal Extracellular Membrane (CFEM) protein family. The CFEM domain is a fungal-specific domain that contains eight cysteines and is found in some proteins with proposed roles in fungal pathogenesis	63.6614	43.3747	48.2276	93.8351	143.33	111.625	89.4777	-1.30441	5.98267e-05	0.00189889
Monilinia__061040	GO:0003824 (catalytic activity)	PF00501.28 (AMP-binding enzyme , 2.7e-74),PF00668.20 (Condensation domain , 8.2e-33),PF00668.20 (Condensation domain , 2.3e-31),PF00550.25 (Phosphopantetheine attachment site , 2e-06),PF00550.25 (Phosphopantetheine attachment site , 5.8e-09),PF13193.6 (AMP-binding enzyme C-terminal domain , 0.00025)	-	-	Cif_B (Pseudomonas cichorii, reduced virulence, 1e-102)	-	4.C.1.1.4 (Long-chain-fatty-acid--CoA ligase - Escherichia coli.)	-	o nonribosomal peptide nonribosomal peptide synthethase responsible for cichofactin biosynthesis Pseudomonas cichorii , Putative nonribosomal peptide synthase-like protein Botryotinia fuckeliana	9.09449	2.16873	0.688965	608.051	285.392	568.831	268.4	-7.10952	2.01943e-37	4.2435e-34
Monilinia__015900	-	PF12585.8 (Protein of unknown function (DUF3759) , 6.4e-34)	-	-	cipC (Aspergillus fumigatus, reduced virulence, 2.19e-33)	-	-	-	Similar to cipC-like antibiotic response protein (Botryotinia fuckeliana) 89.6%. cipC is important for Aspergillus fumigatus virulence. it has been related to different stress processes in fungi, such as mycotoxin production, pathogenesis, nitrogen starvation, and different culture conditions, suggesting that CipC is a stress response protein	219.667	148.558	127.459	341.56	308.223	365.459	267.42	-1.17095	2.02362e-05	0.000787464
Monilinia__061030	GO:0071949 (FAD binding)	PF01494.19 (FAD binding domain , 1.7e-22)	-	-	DEP2 (Alternaria brassicicola, reduced virulence / unaffected_pathogenicity, 2.27e-09)	-	-	-	monooxygenase (depudecin gene cluster), FAD_binding_3 domain-containing protein Sclerotinia sclerotiorum, Monooxygenase Sclerotinia borealis	10.4936	9.7593	9.64552	1173.56	806.707	1347.15	612.339	-6.92927	7.95274e-88	5.01341e-84
Monilinia__089510	GO:0006508 (proteolysis),GO:0008236 (serine-type peptidase activity)	PF00326.21 (Prolyl oligopeptidase family , 5.8e-54)	CE10 (E:1.4e-15)	-	DPPIV (Porphyromonas gingivalis, reduced virulence, 2.33e-06)	-	8.A.51.1.3 (Dipeptidyl peptidase 8 [Trichinella patagoniensis])	0.769		52.4682	16.2655	20.669	193.926	136.988	97.8634	92.5319	-2.40752	2.41983e-07	1.7534e-05
Monilinia__004690	GO:0016491 (oxidoreductase activity),GO:0055114 (oxidation-reduction process)	PF00107.26 (Zinc-binding dehydrogenase , 6.3e-28),PF13602.6 (Zinc-binding dehydrogenase , 3.2e-17),PF08240.12 (Alcohol dehydrogenase GroES-like domain , 1.7e-07)	-	-	F-avi4330 (Agrobacterium vitis, loss of_pathogenicity, 8.73e-20)	-	-	-		34.2792	23.8561	27.5586	67.5612	58.3468	82.5723	52.3266	-1.41598	8.67145e-05	0.00244039
Monilinia__076530	GO:0005737 (cytoplasm),GO:0120009 (intermembrane lipid transfer),GO:0120013 (intermembrane lipid transfer activity)	PF08718.11 (Glycolipid transfer protein (GLTP) , 1.1e-46)	-	-	FGSG_01974 (Fusarium graminearum, reduced virulence, 1.07e-97)	-	-	-		69.9576	63.9776	97.1441	138.876	171.235	189.61	129.974	-1.24034	6.11816e-05	0.00191885
Monilinia__072520	GO:0016021 (integral component of membrane),GO:0022857 (transmembrane transporter activity),GO:0055085 (transmembrane transport)	PF00083.24 (Sugar (and other) transporter , 2.3e-86),PF07690.16 (Major Facilitator Superfamily , 9.7e-30),PF06609.13 (Fungal trichothecene efflux pump (TRI12) , 1.4e-05),PF01770.18 (Reduced folate carrier , 5.6e-05)	-	-	FRT1 (Botrytis cinerea, unaffected pathogenicity, 0)	-	2.A.1.1.70 (Putative uncharacterized protein OS=Phaeosphaeria nodorum (strain SN15 / ATCC MYA-4574 / FGSC 10173) GN=SNOG_07407 PE=3 SV=1)	0.634		77.653	86.7493	46.1607	182.666	124.304	192.669	126.142	-1.37521	5.68356e-05	0.00181874
Monilinia__089630	GO:0016021 (integral component of membrane),GO:0055085 (transmembrane transport)	PF07690.16 (Major Facilitator Superfamily , 2.7e-49),PF00083.24 (Sugar (and other) transporter , 5.3e-15)	-	-	FVEG_12533 (Fusarium verticillioides, unaffected pathogenicity, 1.19e-85)	-	2.A.1.2.86 (Pc21g09220 protein OS=Penicillium chrysogenum (strain ATCC 28089 / DSM 1075 / Wisconsin 54-1255) GN=Pc21g09220 PE=4 SV=1)	-	similar to MFS multidrug transporter [Botrytis cinerea]	41.275	62.3511	53.7393	200.181	267.634	157.499	140.172	-2.11126	8.11957e-11	1.11273e-08
Monilinia__008830	GO:0000981 (DNA-binding transcription factor activity, RNA polymerase II-specific),GO:0005634 (nucleus),GO:0006355 (regulation of transcription, DNA-templated),GO:0008270 (zinc ion binding)	PF11951.8 (Fungal specific transcription factor domain , 1.7e-64),PF00172.18 (Fungal Zn(2)-Cys(6) binuclear cluster domain , 1.9e-07)	-	-	FZC40 (Magnaporthe oryzae, unaffected pathogenicity, 6.31e-156)	-	-	-		17.4894	9.21711	16.5352	58.8033	65.9572	94.8052	47.3755	-2.48669	7.81725e-09	7.82222e-07
Monilinia__014490	GO:0006006 (glucose metabolic process),GO:0016620 (oxidoreductase activity, acting on the aldehyde or oxo group of donors, NAD or NADP as acceptor),GO:0050661 (NADP binding),GO:0051287 (NAD binding),GO:0055114 (oxidation-reduction process)	PF02800.20 (Glyceraldehyde 3-phosphate dehydrogenase, C-terminal domain , 2.1e-71),PF00044.24 (Glyceraldehyde 3-phosphate dehydrogenase, NAD binding domain , 3.9e-37)	-	-	GAPDH (Staphylococcus aureus, reduced virulence, 3.56e-100)	-	3.A.23.6.1 (Glyceraldehyde-3-phosphate dehydrogenase OS=Amoebophilus asiaticus (strain 5a2) GN=Aasi_1069 PE=3 SV=1)	-		1907.04	1511.06	1604.6	2747.49	2513.98	2446.59	2240.39	-0.747927	8.84586e-05	0.00246745
Monilinia__019700	GO:0004134 (4-alpha-glucanotransferase activity),GO:0004135 (amylo-alpha-1,6-glucosidase activity),GO:0005978 (glycogen biosynthetic process),GO:0005980 (glycogen catabolic process)	PF14701.6 (Glycogen debranching enzyme, glucanotransferase domain , 3e-181),PF06202.14 (Amylo-alpha-1,6-glucosidase , 8.3e-117),PF14702.6 (Central domain of human glycogen debranching enzyme , 1.1e-89),PF14699.6 (N-terminal domain from the human glycogen debranching enzyme , 9.6e-30)	GH13_25 (E:2.2e-216)	-	gdb1 (Fusarium oxysporum, unaffected pathogenicity / reduced_virulence, 0)	-	-	0.594		51.0691	110.605	115.057	201.433	298.076	281.357	189.2	-1.61549	1.51466e-05	0.000616026
Monilinia__046050	GO:0004664 (prephenate dehydratase activity),GO:0009094 (L-phenylalanine biosynthetic process)	PF00800.18 (Prephenate dehydratase , 2.1e-57)	-	-	GzAra008 (Fusarium graminearum, unaffected pathogenicity, 2.52e-12)	-	-	-		21.6869	24.3982	21.3579	77.5703	57.0784	103.98	54.8664	-1.9458	3.69079e-07	2.5018e-05
Monilinia__061010	GO:0000981 (DNA-binding transcription factor activity, RNA polymerase II-specific),GO:0003677 (DNA binding),GO:0005634 (nucleus),GO:0006355 (regulation of transcription, DNA-templated),GO:0008270 (zinc ion binding)	PF04082.18 (Fungal specific transcription factor domain , 2.3e-14),PF00172.18 (Fungal Zn(2)-Cys(6) binuclear cluster domain , 6.2e-08)	-	-	GzZC300 (Fusarium graminearum, unaffected pathogenicity, 1.55e-42)	-	-	-		14.6911	3.79528	2.75586	67.5612	26.6366	35.1697	26.9383	-2.76407	3.6276e-05	0.00128474
Monilinia__081810	GO:0004411 (homogentisate 1,2-dioxygenase activity),GO:0006559 (L-phenylalanine catabolic process),GO:0006570 (tyrosine metabolic process),GO:0055114 (oxidation-reduction process)	PF04209.13 (homogentisate 1,2-dioxygenase , 1.3e-204)	-	-	hmgA (Vibrio campbellii, reduced virulence, 1.27e-12)	-	-	-		10.4936	7.04838	4.82276	36.2829	59.6152	77.9849	35.5718	-3.09766	1.52879e-09	1.77945e-07
Monilinia__044890	GO:0016740 (transferase activity)	PF13632.6 (Glycosyl transferase family group 2 , 2.5e-50),PF00535.26 (Glycosyl transferase family 2 , 6.1e-05)	GT2 (E:5.8e-07)	-	HrpM (Xanthomonas citri, loss of_pathogenicity, 0.000319)	-	4.D.3.2.1 (Putative uncharacterized protein OS=Sclerotinia sclerotiorum (strain ATCC 18683 / 1980 / Ss-1) GN=SS1G_05121 PE=4 SV=1)	-		46.172	46.0856	24.1138	155.141	148.404	87.1596	90.2856	-1.87618	6.58068e-07	3.98891e-05
Monilinia__073700	GO:0008168 (methyltransferase activity)	PF13489.6 (Methyltransferase domain , 2e-19),PF13649.6 (Methyltransferase domain , 2.6e-10),PF08242.12 (Methyltransferase domain , 9.6e-07),PF08241.12 (Methyltransferase domain , 3e-06)	-	-	LAEA (Aspergillus fumigatus, reduced virulence, 5.86e-53)	-	-	-		18.8886	36.8685	33.0703	57.5522	82.4465	120.8	62.7026	-1.67255	0.000114491	0.0030073
Monilinia__059400	GO:0005975 (carbohydrate metabolic process),GO:0006099 (tricarboxylic acid cycle),GO:0019752 (carboxylic acid metabolic process),GO:0030060 (L-malate dehydrogenase activity)	PF02866.18 (lactate/malate dehydrogenase, alpha/beta C-terminal domain , 1e-45),PF00056.23 (lactate/malate dehydrogenase, NAD binding domain , 2.5e-42)	-	-	mdh (Edwardsiella ictaluri, reduced virulence, 3.8e-82)	-	-	-		145.512	78.0744	113.679	253.98	253.682	272.183	198.31	-1.34575	4.18861e-06	0.000201565
Monilinia__062430	GO:0016491 (oxidoreductase activity),GO:0055114 (oxidation-reduction process)	PF08240.12 (Alcohol dehydrogenase GroES-like domain , 2.8e-23),PF00107.26 (Zinc-binding dehydrogenase , 1.7e-13),PF13602.6 (Zinc-binding dehydrogenase , 1.2e-06)	-	-	MGG_04556 (Magnaporthe oryzae, reduced virulence, 1.28e-37)	-	-	-	alcohol dehydrogenases participate in the conversion of alcohol to aldehyde using oxygen	3.49788	0	4.82276	18.767	20.2945	33.6405	14.7041	-3.30297	6.32298e-05	0.00194708
Monilinia__051160	GO:0004497 (monooxygenase activity),GO:0005506 (iron ion binding),GO:0005524 (ATP binding),GO:0016021 (integral component of membrane),GO:0016705 (oxidoreductase activity, acting on paired donors, with incorporation or reduction of molecular oxygen),GO:0020037 (heme binding),GO:0042626 (ATPase activity, coupled to transmembrane movement of substances),GO:0055085 (transmembrane transport),GO:00551…	PF00005.27 (ABC transporter , 2.4e-15),PF00005.27 (ABC transporter , 4.2e-28),PF00067.22 (Cytochrome P450 , 8.4e-32),PF00664.23 (ABC transporter transmembrane region , 2.9e-09),PF00664.23 (ABC transporter transmembrane region , 2.7e-23),PF02463.19 (RecF/RecN/SMC N terminal domain , 0.00085)	-	-	MLT1 (Candida albicans, reduced virulence, 1.16e-162)	-	3.A.1.208.12 (ATP-dependent bile acid permease - Saccharomyces cerevisiae (Baker's yeast).)	-	ABC (ATP-binding cassette) transporter. mlt1∆/∆ mutant revealed a down-regulation of the genes involved in endocytosis, oxidoreductase activity, virulence and hyphal development	8.39492	3.2531	2.75586	73.8169	59.6152	110.096	46.9181	-4.23786	1.81174e-15	5.19145e-13
Monilinia__037210	GO:0016491 (oxidoreductase activity),GO:0055114 (oxidation-reduction process)	PF08240.12 (Alcohol dehydrogenase GroES-like domain , 1.2e-29),PF00107.26 (Zinc-binding dehydrogenase , 2e-21)	-	-	MoADH1 (Magnaporthe oryzae, unaffected pathogenicity, 1.03e-174)	-	-	-		131.52	29.2779	31.0034	216.446	267.634	235.484	162.72	-2.06345	6.00267e-05	0.00189889
Monilinia__030570	GO:0055114 (oxidation-reduction process)	PF00107.26 (Zinc-binding dehydrogenase , 7.1e-12),PF08240.12 (Alcohol dehydrogenase GroES-like domain , 4.8e-05)	-	-	MoADH1 (Magnaporthe oryzae, unaffected pathogenicity, 3.7e-07)	-	-	-	hypoxia-responsive gene alcohol dehydrogenase	69.9576	77.5322	97.1441	206.437	138.256	270.654	153.386	-1.45565	1.60876e-05	0.000650104
Monilinia__008560	GO:0016021 (integral component of membrane),GO:0022857 (transmembrane transporter activity),GO:0055085 (transmembrane transport)	PF00083.24 (Sugar (and other) transporter , 4.2e-119),PF07690.16 (Major Facilitator Superfamily , 2.7e-14),PF07690.16 (Major Facilitator Superfamily , 0.00031),PF12832.7 (MFS_1 like family , 6.3e-05),PF06609.13 (Fungal trichothecene efflux pump (TRI12) , 0.00052)	-	-	MoST1 (Magnaporthe oryzae, unaffected pathogenicity, 2.75e-119)	-	2.A.1.1.57 (Monosaccharide transporter - Aspergillus niger.)	0.515		65.7602	35.2419	46.8496	329.048	565.71	509.196	281.24	-3.38969	4.05183e-24	2.32207e-21
Monilinia__017160	GO:0016021 (integral component of membrane),GO:0022857 (transmembrane transporter activity),GO:0055085 (transmembrane transport)	PF00083.24 (Sugar (and other) transporter , 6.7e-98),PF07690.16 (Major Facilitator Superfamily , 2.6e-12)	-	-	MoST1 (Magnaporthe oryzae, unaffected pathogenicity, 3.2e-63)	-	2.A.1.1.125 (Glycerol proton symporter of the plasma membrane, subject to glucose-induced inactivation OS=Komagataella pastoris (strain GS115 / ATCC 20864) GN=PAS_chr1-1_0028 PE=3 SV=1)	0.681		142.714	290.068	150.883	568.015	837.149	314.998	410.207	-1.67907	3.99356e-05	0.0013909
Monilinia__061090	GO:0071949 (FAD binding)	PF01494.19 (FAD binding domain , 1.7e-27),PF13450.6 (NAD(P)-binding Rossmann-like domain , 2.3e-05),PF08491.10 (Squalene epoxidase , 0.00016)	-	-	MPD1 (Parastagonospora nodorum, unaffected pathogenicity, 1.45e-25)	-	-	-		308.513	259.706	204.623	2800.04	1754.21	2564.33	1425.38	-3.33556	1.25765e-35	1.58565e-32
Monilinia__000810	GO:0003676 (nucleic acid binding)	PF00096.26 (Zinc finger, C2H2 type , 3.2e-05),PF13465.6 (Zinc-finger double domain , 4.4e-05),PF13894.6 (C2H2-type zinc finger , 0.00011)	-	-	PAC1 (Sclerotinia sclerotiorum, reduced virulence, 0)	-	-	-	pacC gene homolog be necessary for the appropriate regulation of physiological processes important for pathogenesis and development of S. sclerotiorum	114.731	58.0136	58.5621	176.41	182.651	212.547	142.646	-1.44724	1.85813e-05	0.000741284
Monilinia__094730	GO:0005507 (copper ion binding),GO:0008131 (primary amine oxidase activity),GO:0009308 (amine metabolic process),GO:0048038 (quinone binding),GO:0055114 (oxidation-reduction process)	PF01179.20 (Copper amine oxidase, enzyme domain , 4.8e-166),PF02727.16 (Copper amine oxidase, N2 domain , 3.4e-07)	-	-	Peroxisomal_copper_amine_oxidase (Magnaporthe oryzae, reduced virulence, 2.66e-138)	-	-	-		118.928	108.979	59.251	472.929	447.748	206.431	252.082	-2.10156	3.72485e-08	3.21663e-06
Monilinia__065410	GO:0005507 (copper ion binding),GO:0008131 (primary amine oxidase activity),GO:0009308 (amine metabolic process),GO:0048038 (quinone binding),GO:0055114 (oxidation-reduction process)	PF01179.20 (Copper amine oxidase, enzyme domain , 1.5e-161)	-	-	Peroxisomal_copper_amine_oxidase (Magnaporthe oryzae, reduced virulence, 4.65e-114)	-	-	-		109.833	113.316	93.6993	877.045	909.449	536.72	475.021	-2.99942	9.80865e-28	8.83339e-25
Monilinia__071470	GO:0006520 (cellular amino acid metabolic process),GO:0008483 (transaminase activity),GO:0009058 (biosynthetic process),GO:0030170 (pyridoxal phosphate binding)	PF00155.21 (Aminotransferase class I and II , 1.5e-87)	-	-	PsAAT3 (Phytophthora sojae, reduced virulence, 8.33e-168)	-	9.A.70.1.1 (Aspartate aminotransferase, mitochondrial OS=Homo sapiens GN=GOT2 PE=1 SV=3)	-	oomycete-specific aspartate aminotransferase which are key enzymes that coordinate carbon and nitrogen metabolism. involved in pathogen pathogenicity and nitrogen utilisation during infection	661.1	597.486	598.022	1040.94	1237.97	1255.4	954.651	-1.05996	1.88965e-07	1.41814e-05
Monilinia__027330	GO:0003824 (catalytic activity)	PF00106.25 (short chain dehydrogenase , 7.2e-19),PF00561.20 (alpha/beta hydrolase fold , 1.2e-17),PF12697.7 (Alpha/beta hydrolase family , 1.4e-15),PF13561.6 (Enoyl-(Acyl carrier protein) reductase , 3.1e-14),PF12146.8 (Serine aminopeptidase, S33 , 2.1e-06)	CE1 (E:1.1e-07)	-	Sch1 (Parastagonospora nodorum, unaffected pathogenicity, 7.44e-07)	-	-	-	Alpha/Beta hydrolase protein (Pseudomassariella vexata)	0.699576	1.08437	1.37793	73.8169	24.0998	114.684	39.4552	-6.19353	7.65474e-13	1.60852e-10
Monilinia__080040	GO:0016620 (oxidoreductase activity, acting on the aldehyde or oxo group of donors, NAD or NADP as acceptor),GO:0055114 (oxidation-reduction process)	PF00171.22 (Aldehyde dehydrogenase family , 4.6e-186)	-	-	Sdh1 (Parastagonospora nodorum, reduced virulence, 1.82e-98)	-	-	-		171.396	63.4354	40.649	422.883	276.513	229.367	213.843	-1.89801	6.60028e-05	0.00198134
Monilinia__084220	GO:0016491 (oxidoreductase activity),GO:0055114 (oxidation-reduction process),GO:0071949 (FAD binding)	PF01565.23 (FAD binding domain , 4.7e-21)	AA7 (E:1.9e-51)	-	sol5 (Alternaria solani, unaffected pathogenicity, 1.17e-50)	-	-	0.82	encodes a Diels-Alderase that catalyzes the final step of solanapyrone (phytotoxin) biosynthesis that are not required for pathogenicity	121.027	61.2667	66.8296	187.67	303.15	151.382	158.206	-1.50615	6.59104e-05	0.00198134
Monilinia__004810	GO:0016491 (oxidoreductase activity),GO:0055114 (oxidation-reduction process),GO:0071949 (FAD binding)	PF01565.23 (FAD binding domain , 1.5e-20),PF08031.12 (Berberine and berberine like , 4e-09)	AA7 (E:3.6e-55)	-	sol5 (Alternaria solani, unaffected pathogenicity, 9.75e-14)	-	-	0.801	Bifunctional solanapyrone synthase mediates the biosynthesis of the phytotoxin solanapyrone, a causal agent of early blight disease of potato and tomato	237.156	230.97	301.078	730.662	729.335	989.338	576.196	-1.79913	3.30975e-12	5.96133e-10
Monilinia__058300	GO:0000287 (magnesium ion binding),GO:0003824 (catalytic activity),GO:0030976 (thiamine pyrophosphate binding)	PF02776.18 (Thiamine pyrophosphate enzyme, N-terminal TPP binding domain , 5.9e-40),PF02775.21 (Thiamine pyrophosphate enzyme, C-terminal TPP binding domain , 1.5e-19),PF00205.22 (Thiamine pyrophosphate enzyme, central domain , 2.9e-10)	-	-	spxB (Streptococcus pneumoniae, increased virulence_(hypervirulence), 1.79e-11)	-	-	-		96.5415	27.1092	48.2276	156.392	134.451	351.697	146.314	-2.05488	4.6254e-05	0.00154479
Monilinia__005830	GO:0003824 (catalytic activity)	PF13714.6 (Phosphoenolpyruvate phosphomutase , 1.6e-43),PF00463.21 (Isocitrate lyase family , 6.3e-22)	-	-	Ss-oah1 (Sclerotinia sclerotiorum, reduced virulence, 0)	-	-	-		143.413	26.567	28.2476	547.997	703.966	362.4	326.042	-3.18017	1.12295e-08	1.07259e-06
Monilinia__067900	GO:0030410 (nicotianamine synthase activity)	PF03059.16 (Nicotianamine synthase protein , 0.00025)	-	-	Ss-Sl2 (Sclerotinia sclerotiorum, unaffected pathogenicity, 8.16e-43)	-	-	0.803	sclerotial development and the maintenance of hyphal cell integrity. function on hyphal masses consolidation and pigmentation indirectly (melanization). Catalysis of the reaction: 3 S-adenosyl-L-methionine(1+) = 3 S-methyl-5'-thioadenosine + 3 H(+) + nicotianamine.	426.742	222.295	285.921	1329.96	1608.34	1120.84	894.39	-2.25355	9.39431e-15	2.36887e-12
Monilinia__019840	GO:0004084 (branched-chain-amino-acid transaminase activity),GO:0009081 (branched-chain amino acid metabolic process)	PF01063.19 (Amino-transferase class IV , 5.2e-24)	-	-	TOXF (Cochliobolus carbonum, loss of_pathogenicity, 5.35e-116)	-	-	-		69.2581	73.1947	36.5152	262.738	177.577	230.896	151.975	-2.03578	1.5525e-09	1.77945e-07
Monilinia__092250	GO:0071949 (FAD binding)	PF01494.19 (FAD binding domain , 8e-75),PF07976.12 (Phenol hydroxylase, C-terminal dimerisation domain , 1.6e-39)	-	-	ubiI (Escherichia coli, reduced virulence, 2.94e-12)	-	-	-		21.6869	3.2531	8.26758	108.849	102.741	136.091	68.96	-3.55494	3.39557e-11	5.09658e-09
Monilinia__081820	GO:0005506 (iron ion binding),GO:0016705 (oxidoreductase activity, acting on paired donors, with incorporation or reduction of molecular oxygen),GO:0020037 (heme binding),GO:0055114 (oxidation-reduction process)	PF00067.22 (Cytochrome P450 , 4.2e-63)	-	-	VdCYP1 (Verticillium dahliae, loss of_pathogenicity, 7.94e-15)	-	-	-	gene encoding cytochrome P450 monooxygenase involving in the synthesis of secondary metabolites (ej. Sulfacetamide)	23.7856	3.79528	19.291	72.5658	67.2256	87.1596	49.2137	-2.4265	1.19285e-05	0.000501315
Monilinia__021590	GO:0005506 (iron ion binding),GO:0016705 (oxidoreductase activity, acting on paired donors, with incorporation or reduction of molecular oxygen),GO:0020037 (heme binding),GO:0055114 (oxidation-reduction process)	PF00067.22 (Cytochrome P450 , 3.5e-71)	-	-	VdCYP1 (Verticillium dahliae, loss of_pathogenicity, 9.4e-45)	-	-	-		0.699576	0	0	11.2602	11.4157	10.7038	6.19659	-5.73047	6.45713e-05	0.00196646
Monilinia__004300	-	PF04321.17 (RmlD substrate binding domain , 9.6e-15),PF01370.21 (NAD dependent epimerase/dehydratase family , 3.8e-13),PF16363.5 (GDP-mannose 4,6 dehydratase , 5.1e-05),PF02719.15 (Polysaccharide biosynthesis protein , 0.00016)	-	-	VdNRS/ER (Verticillium dahliae, loss of_pathogenicity, 0)	-	-	-	L-rhamnose is a saccharide required for the virulence of some bacteria. Its precursor, dTDP-L-rhamnose, is synthesised by four different enzymes. RmlD catalyses the final step of the dTDP-L-rhamnose synthesis. This entry represents the RmlD substrate binding domain, which is responsible for binding a sugar nucleotide. nucleotide-rhamnose synthase/ epimerase-reductase s involved in the biosynthesi…	217.568	277.598	223.225	442.901	516.242	356.284	359.44	-0.997649	7.69705e-05	0.0022464
Monilinia__034230	GO:0004222 (metalloendopeptidase activity),GO:0006508 (proteolysis)	PF05649.13 (Peptidase family M13 , 5.6e-94),PF01431.21 (Peptidase family M13 , 6.9e-61)	-	-	Zmp1 (Mycobacterium tuberculosis, increased virulence_(hypervirulence), 4.9e-64)	-	-	-		48.9703	54.2183	51.6724	106.346	107.815	99.3925	82.995	-1.14361	6.36261e-05	0.00194708

## Sheet: Table S3
Supplementary Table S3 TOP-100 Up-regulated genes of Monilina laxa ML8L. Differentially expressed genes, where the first column denotes the transcript ID, and the following columns show the annotated function, and the raw read counts of M. laxa transcripts in the inoculated samples (12 samples) from the RNA-seq output. Abbreviations: Inoc (inoculated with M. laxa), M (mature). Values represent th…
Gene	GO	PFAM	CAZy	CBM	PHI	fPox	TCDB	SignalP	UniProt	M_Inoc14h_1	M_Inoc14h_3	M_Inoc14h_4	M_Inoc06h_1	M_Inoc06h_2	M_Inoc06h_4	M14_vs_M6_baseMean	M14_vs_M6_log2FoldChange	M14_vs_M6_pvalue	M14_vs_M6_padj
Monilinia__074400	GO:0016811 (hydrolase activity, acting on carbon-nitrogen (but not peptide) bonds, in linear amides)	PF03069.15 (Acetamidase/Formamidase family , 1.8e-174)	-	-	-	-	-	-		154.606	238.018	172.241	12.5113	26.6366	12.2329	103.783	3.32387	1.48432e-15	4.67859e-13
Monilinia__037020	GO:0016787 (hydrolase activity)	PF03659.14 (Glycosyl hydrolase family 71 , 9.2e-131)	GH71 (E:7.8e-137)	CBM24 (E:7.1e-23)	-	-	-	0.886		23.086	52.0496	13.0903	0	0	0	14.7115	6.77096	9.41016e-07	5.49275e-05
Monilinia__083550	GO:0016787 (hydrolase activity)	PF02538.14 (Hydantoinase B/oxoprolinase , 2.7e-217),PF01968.18 (Hydantoinase/oxoprolinase , 5.8e-102),PF05378.13 (Hydantoinase/oxoprolinase N-terminal region , 4.3e-60)	-	-	-	-	-	0.467		111.932	113.858	85.4317	35.0318	17.7577	7.64558	62.7237	2.22225	1.681e-06	9.2148e-05
Monilinia__026850	GO:0047724 (inosine nucleosidase activity)	PF01156.19 (Inosine-uridine preferring nucleoside hydrolase , 2.7e-41)	-	-	-	-	-	0.767	Catalysis of the reaction: inosine + H2O = D-ribose + hypoxanthine.	62.9619	70.4838	79.231	7.5068	3.80522	1.52912	37.8784	3.88467	1.02632e-10	1.32039e-08
Monilinia__069970	GO:0016787 (hydrolase activity)	PF00702.26 (haloacid dehalogenase-like hydrolase , 1.6e-07),PF13419.6 (Haloacid dehalogenase-like hydrolase , 1.5e-05)	-	-	-	-	-	-		93.0436	145.305	90.9434	28.7761	15.2209	9.1747	64.6086	2.49446	5.39879e-08	4.42e-06
Monilinia__069990	GO:0016491 (oxidoreductase activity),GO:0055114 (oxidation-reduction process)	PF01266.24 (FAD dependent oxidoreductase , 3e-47),PF01946.17 (Thi4 family , 4e-04)	AA3 (E:2e-04)	-	-	-	-	-		344.891	328.021	192.91	77.5703	21.5629	4.58735	162.408	2.93499	2.74602e-06	0.000140739
Monilinia__044760	GO:0016021 (integral component of membrane),GO:0022857 (transmembrane transporter activity),GO:0055085 (transmembrane transport)	PF02133.15 (Permease for cytosine/purines, uracil, thiamine, allantoin , 1.6e-22)	-	-	-	-	2.A.39.2.2 (Tpn1 64.5 kDa protein in COX4-GTS1 intergenic region - Saccharomyces cerevisiae (Baker's yeast).)	-		216.869	219.042	184.643	81.3237	29.1734	41.2861	130.913	1.90419	4.74031e-07	3.08071e-05
Monilinia__069980	GO:0016020 (membrane),GO:0022857 (transmembrane transporter activity),GO:0055085 (transmembrane transport)	PF00324.21 (Amino acid permease , 5.5e-115),PF13520.6 (Amino acid permease , 7.2e-34)	-	-	-	-	2.A.3.10.18 (Aromatic amino acid and leucine permease - Penicillium chrysogenum.)	-		217.568	175.125	75.7862	8.75794	20.2945	7.64558	84.1946	3.52234	2.67252e-11	4.10916e-09
Monilinia__001080	GO:0016020 (membrane),GO:0022857 (transmembrane transporter activity),GO:0055085 (transmembrane transport)	PF00860.20 (Permease family , 3e-65)	-	-	-	-	2.A.40.4.4 (PURINE PERMEASE - Emericella nidulans (Aspergillus nidulans).)	-		107.735	95.9664	81.9869	37.534	26.6366	21.4076	63.0795	1.60216	9.53399e-06	0.000420296
Monilinia__035910	GO:0015204 (urea transmembrane transporter activity),GO:0016021 (integral component of membrane),GO:0071918 (urea transmembrane transport)	PF00474.17 (Sodium:solute symporter family , 4.8e-18)	-	-	-	-	2.A.21.6.6 (Urea active transporter OS=Emericella nidulans GN=ureA PE=2 SV=1)	-		190.285	133.377	80.6089	32.5295	12.6841	4.58735	75.8836	2.87229	2.1131e-07	1.56717e-05
Monilinia__081200	GO:0015079 (potassium ion transmembrane transporter activity),GO:0016020 (membrane),GO:0071805 (potassium ion transmembrane transport)	PF02705.16 (K+ potassium transporter , 1.6e-185)	-	-	-	-	2.A.72.3.2 (POTASSIUM TRANSPORTER - Neurospora crassa.)	0.549		32.1805	25.4826	37.2041	6.25567	1.26841	0	17.1879	3.4687	2.19163e-05	0.000827306
Monilinia__002560	GO:0015179 (L-amino acid transmembrane transporter activity)	PF01490.18 (Transmembrane amino acid transporter protein , 8.2e-30)	-	-	-	-	2.A.18.4.1 (N amino acid transport system protein (Methyltryptophan resistance protein) - Neurospora crassa.)	-		78.3525	178.92	259.051	16.2647	3.80522	22.9367	94.8981	3.48754	3.08106e-09	3.29203e-07
Monilinia__076840	GO:0006606 (protein import into nucleus),GO:0008536 (Ran GTPase binding)	PF13646.6 (HEAT repeats , 0.00024),PF13513.6 (HEAT-like repeat , 0.00082),PF05004.13 (Interferon-related developmental regulator (IFRD) , 4e-04),PF03810.19 (Importin-beta N-terminal domain , 1.5e-07)	-	-	-	-	1.I.1.1.3 (Importin-4 OS=Homo sapiens GN=IPO4 PE=1 SV=2)	0.585		209.873	226.09	195.666	56.301	45.6627	44.3444	131.967	1.98102	2.27503e-12	4.42255e-10
Monilinia__055580	GO:0003935 (GTP cyclohydrolase II activity),GO:0009231 (riboflavin biosynthetic process)	PF12471.8 (GTP cyclohydrolase N terminal , 4.7e-91),PF00925.20 (GTP cyclohydrolase II , 1.9e-15)	-	-	-	-	-	-		176.993	205.487	153.639	58.8033	43.1259	51.9899	117.416	1.67447	2.58021e-08	2.39201e-06
Monilinia__095220	GO:0005515 (protein binding)	-	-	-	-	-	-	-		39.1763	28.7357	39.96	7.5068	3.80522	4.58735	20.8755	2.62528	2.12275e-05	0.00081102
Monilinia__001890	GO:0005975 (carbohydrate metabolic process),GO:0008810 (cellulase activity)	PF02015.16 (Glycosyl hydrolase family 45 , 7.7e-76)	GH45 (E:2.5e-88)	-	-	-	-	0.738		1142.41	1180.33	1097.52	301.523	454.09	307.352	764.316	1.55673	2.5585e-10	3.22575e-08
Monilinia__038590	GO:0004553 (hydrolase activity, hydrolyzing O-glycosyl compounds),GO:0005975 (carbohydrate metabolic process)	PF00150.18 (Cellulase (glycosyl hydrolase family 5) , 1.8e-48)	GH5_5 (E:2.6e-118)	-	-	-	-	0.814		268.637	303.623	298.322	33.7806	84.9833	27.5241	172.062	2.44024	1.79712e-09	1.98755e-07
Monilinia__005270	GO:0004252 (serine-type endopeptidase activity),GO:0006508 (proteolysis)	PF09286.11 (Pro-kumamolisin, activation domain , 1.6e-28)	-	-	-	-	-	0.753		138.516	191.933	176.375	15.0136	7.61045	18.3494	92.2662	3.52311	3.11047e-17	1.08936e-14
Monilinia__020060	GO:0004252 (serine-type endopeptidase activity),GO:0006508 (proteolysis)	PF09286.11 (Pro-kumamolisin, activation domain , 1.5e-38),PF00082.22 (Subtilase family , 7.5e-08)	-	-	-	-	-	0.758		287.526	381.155	303.834	57.5522	22.8313	55.0482	187.117	2.72457	6.40657e-14	1.39266e-11
Monilinia__042050	GO:0004252 (serine-type endopeptidase activity),GO:0006508 (proteolysis)	PF09286.11 (Pro-kumamolisin, activation domain , 3.1e-33),PF00082.22 (Subtilase family , 5.3e-05)	-	-	-	-	-	0.593		164.4	257.537	183.265	45.0408	11.4157	18.3494	114.695	2.89146	3.04316e-10	3.68925e-08
Monilinia__050850	GO:0004252 (serine-type endopeptidase activity),GO:0006508 (proteolysis)	PF09286.11 (Pro-kumamolisin, activation domain , 3.6e-47)	-	-	-	-	-	0.84		88.1466	86.2071	50.2945	0	3.80522	0	38.0109	5.68307	1.6984e-09	1.91191e-07
Monilinia__008180	GO:0004190 (aspartic-type endopeptidase activity),GO:0006508 (proteolysis)	PF01828.17 (Peptidase A4 family , 6.2e-61)	-	-	-	-	-	0.748	Similar to Scytalidoglutamic peptidase Botryotinia fuckeliana	619.125	609.956	623.514	123.862	117.962	85.6305	368.644	2.37011	6.04388e-23	2.93082e-20
Monilinia__077490	GO:0004190 (aspartic-type endopeptidase activity),GO:0006508 (proteolysis)	PF01828.17 (Peptidase A4 family , 2.4e-74)	-	-	-	-	-	0.64		272.835	470.073	339.66	1.25113	0	0	181.356	9.42686	1.31472e-14	3.18769e-12
Monilinia__069380	GO:0004185 (serine-type carboxypeptidase activity),GO:0006508 (proteolysis)	PF00450.22 (Serine carboxypeptidase , 3.5e-98)	-	-	-	-	-	0.897		31.4809	30.3623	31.0034	1.25113	3.80522	1.52912	16.6889	3.6718	6.1187e-06	0.000277498
Monilinia__071840	GO:0043130 (ubiquitin binding)	PF09792.9 (Ubiquitin 3 binding protein But2 C-terminal domain , 5.1e-05)	-	-	-	-	-	0.807	ubiquitin-like protein binding. Interacting selectively and non-covalently with ubiquitin, a protein that when covalently bound to other cellular proteins marks them for proteolytic degradation.	74.1551	111.148	101.967	5.00454	1.26841	0	49.2138	5.32017	2.3151e-12	4.42255e-10
Monilinia__088730	GO:0003735 (structural constituent of ribosome),GO:0006412 (translation),GO:0015934 (large ribosomal subunit)	PF00237.19 (Ribosomal protein L22p/L17e , 7.8e-41)	-	-	-	-	-	-		643.61	638.692	727.547	276.501	267.634	328.76	495.03	1.07668	1.73659e-06	9.35682e-05
Monilinia__051030	GO:0003735 (structural constituent of ribosome),GO:0006412 (translation),GO:0015934 (large ribosomal subunit)	PF00572.18 (Ribosomal protein L13 , 3e-09)	-	-	-	-	-	-		900.355	815.986	958.351	340.308	407.159	464.851	667.919	1.01235	1.34387e-05	0.000550113
Monilinia__035820	GO:0003735 (structural constituent of ribosome),GO:0005840 (ribosome),GO:0006412 (translation),GO:0008097 (5S rRNA binding)	PF17144.4 (Ribosomal large subunit proteins 60S L5, and 50S L18 , 1.7e-80),PF14204.6 (Ribosomal L18 C-terminal region , 1.4e-35)	-	-	-	-	-	-		1366.97	1222.62	1451.65	613.056	640.546	698.806	1030.74	0.92111	7.15627e-06	0.000319951
Monilinia__062700	GO:0003735 (structural constituent of ribosome),GO:0005840 (ribosome),GO:0006412 (translation)	PF01201.22 (Ribosomal protein S8e , 1.9e-52)	-	-	-	-	-	-		860.479	833.878	845.361	424.134	404.622	400.628	647.681	0.918898	1.30542e-06	7.34767e-05
Monilinia__070910	GO:0003723 (RNA binding),GO:0003735 (structural constituent of ribosome),GO:0005840 (ribosome),GO:0006412 (translation)	PF01929.17 (Ribosomal protein L14 , 1.7e-29),PF00467.29 (KOW motif , 5.4e-07)	-	-	-	-	-	-		520.485	432.12	480.209	238.967	181.382	229.367	357.194	1.01248	1.29652e-05	0.000537716
Monilinia__057440	GO:0003723 (RNA binding),GO:0006364 (rRNA processing),GO:0008168 (methyltransferase activity)	PF01269.17 (Fibrillarin , 1.5e-103),PF08704.10 (tRNA methyltransferase complex GCD14 subunit , 1.8e-05)	-	-	-	-	-	-		165.1	145.305	121.258	62.5567	38.0522	38.2279	97.0251	1.5034	5.03946e-06	0.000235324
Monilinia__053510	GO:0003723 (RNA binding),GO:0004831 (tyrosine-tRNA ligase activity),GO:0005524 (ATP binding),GO:0005737 (cytoplasm),GO:0006437 (tyrosyl-tRNA aminoacylation)	PF00579.25 (tRNA synthetases class I (W and Y) , 2e-77),PF16714.5 (Tyrosyl-tRNA synthetase C-terminal domain , 3.6e-39)	-	-	-	-	-	-		81.8504	83.4962	75.7862	27.5249	19.0261	13.762	51.1484	1.86136	2.25266e-06	0.000117362
Monilinia__040750	GO:0034511 (U3 snoRNA binding)	PF04003.12 (Dip2/Utp12 Family , 8.7e-25)	-	-	-	-	-	-	This domain is found at the C-terminus of proteins containing WD40 repeats. These proteins are part of the U3 ribonucleoprotein the yeast protein is called Utp12 or DIP2	58.0648	42.2903	57.8731	6.25567	12.6841	9.1747	31.5167	2.36139	3.42429e-06	0.000172694
Monilinia__014160	GO:0034511 (U3 snoRNA binding)	PF08146.12 (BP28CT (NUC211) domain , 9.6e-43),PF12397.8 (U3 small nucleolar RNA-associated protein 10 , 6.2e-31)	-	-	-	-	-	-	Interacting selectively and non-covalently with U3 small nucleolar RNA.	105.636	72.1104	67.5186	22.5204	22.8313	25.995	53.7401	1.64958	2.04031e-05	0.000789085
Monilinia__058620	GO:0003735 (structural constituent of ribosome)	PF03501.15 (Plectin/S10 domain , 7.9e-40)	-	-	-	-	-	-	This presumed domain is found at the N terminus of some isoforms of the cytoskeletal muscle protein plectin as well as the ribosomal S10 protein. This domain may be involved in RNA binding.	779.328	717.308	782.665	359.075	328.518	314.998	562.838	1.05718	1.16782e-07	8.97794e-06
Monilinia__086450	GO:0005634 (nucleus),GO:0008649 (rRNA methyltransferase activity),GO:0031167 (rRNA methylation)	PF07780.12 (Spb1 C-terminal domain , 2.8e-85),PF01728.19 (FtsJ-like methyltransferase , 5.8e-57),PF11861.8 (Domain of unknown function (DUF3381) , 3e-48)	-	-	-	-	-	-		65.7602	66.6885	54.4283	18.767	12.6841	18.3494	40.2095	1.78469	1.96679e-05	0.000774915
Monilinia__081700	GO:0008080 (N-acetyltransferase activity)	PF13673.7 (Acetyltransferase (GNAT) domain , 6e-10),PF13508.7 (Acetyltransferase (GNAT) domain , 3e-08),PF00583.25 (Acetyltransferase (GNAT) family , 1.9e-07)	-	-	-	-	-	-	Catalysis of the transfer of an acetyl group to a nitrogen atom on the acceptor molecule.	74.8547	61.8089	99.211	7.5068	16.4893	9.1747	45.4956	2.69666	2.92279e-08	2.61066e-06
Monilinia__016870	GO:0046872 (metal ion binding)	PF00491.21 (Arginase family , 5.6e-90)	-	-	-	-	-	0.653		30.7814	49.8809	45.4717	0	0	3.05823	21.699	5.41588	1.70784e-06	9.28122e-05
Monilinia__026000	GO:0046872 (metal ion binding)	PF00596.21 (Class II Aldolase and Adducin N-terminal domain , 6.2e-45)	-	-	-	-	-	-	This entry represents the alpha/beta/alpha domain found in class II aldolases and in adducin (usually at the N terminus of adducin). Proteins containing this domain include: rhamnulose-1-phosphate aldolase (4.1.2.19), L-fuculose phosphate aldolase (4.1.2.17) [1, 2] that is involved in the third step in fucose metabolism, L-ribulose- 5-phosphate 4-epimerase (5.1.3.4) involved in the third step of …	101.439	146.932	99.9	28.7761	29.1734	15.2912	71.4526	2.11477	7.18533e-08	5.73371e-06
Monilinia__041760	GO:0042731 (PH domain binding)	PF15406.6 (Pleckstrin homology domain , 2e-38),PF00169.29 (PH domain , 1.2e-05)	-	-	-	-	-	-	PH domains play a role in recruiting proteins to different membranes, thus targeting them to appropriate cellular compartments or enabling them to interact with other components of the signal transduction pathways.	826.2	625.679	534.637	255.231	192.798	125.388	433.984	1.66137	6.40276e-08	5.17475e-06
Monilinia__095080	-	-	-	-	-	-	-	-	Uncharacterized protein	199.379	278.682	226.67	12.5113	11.4157	13.762	124.664	4.10713	3.25139e-25	2.5621e-22
Monilinia__068570	-	-	-	-	-	-	-	0.555	Uncharacterized protein	179.791	248.862	170.174	26.2738	8.87886	6.11646	107.393	3.71522	1.62592e-15	4.88086e-13
Monilinia__061650	-	-	-	-	-	-	-	0.913	Uncharacterized protein	55.2665	61.8089	67.5186	7.5068	5.07363	0	33.1213	3.69089	3.48532e-09	3.6619e-07
Monilinia__091980	-	-	-	-	-	-	-	0.873	Uncharacterized protein	76.9534	58.5558	51.6724	2.50227	10.1473	0	33.3964	3.70067	2.68142e-08	2.44981e-06
Monilinia__075240	-	-	-	-	-	-	-	0.807	Uncharacterized protein	54.567	37.9528	35.1372	7.5068	2.53682	4.58735	23.8519	2.98764	1.97119e-06	0.000105308
Monilinia__057170	-	-	-	-	-	-	-	0.822	Uncharacterized protein	542.871	619.173	554.617	255.231	282.855	204.902	421.811	1.08113	2.89116e-06	0.000146983
Monilinia__003000	GO:0004044 (amidophosphoribosyltransferase activity),GO:0009113 (purine nucleobase biosynthetic process),GO:0009116 (nucleoside metabolic process)	PF13522.6 (Glutamine amidotransferase domain , 8.1e-14),PF00156.27 (Phosphoribosyl transferase domain , 6e-10),PF13537.6 (Glutamine amidotransferase domain , 1.2e-09)	-	-	ADE4 (Saccharomyces cerevisiae, reduced virulence, 0)	-	-	-		186.087	204.945	183.265	62.5567	67.2256	47.4026	128.071	1.56559	2.94031e-08	2.61066e-06
Monilinia__084750	GO:0016491 (oxidoreductase activity),GO:0055114 (oxidation-reduction process)	PF08240.12 (Alcohol dehydrogenase GroES-like domain , 2.6e-22),PF00107.26 (Zinc-binding dehydrogenase , 2.7e-16),PF13602.6 (Zinc-binding dehydrogenase , 2.1e-05)	-	-	adhT (Mycoplasma agalactiae, reduced virulence, 1.71e-34)	-	-	-		235.058	303.623	268.008	61.3056	102.741	91.747	181.567	1.53137	4.25629e-07	2.82439e-05
Monilinia__020480	GO:0055114 (oxidation-reduction process)	PF08240.12 (Alcohol dehydrogenase GroES-like domain , 3.6e-19),PF00107.26 (Zinc-binding dehydrogenase , 1e-14),PF01262.21 (Alanine dehydrogenase/PNT, C-terminal domain , 1.8e-05),PF02826.19 (D-isomer specific 2-hydroxyacid dehydrogenase, NAD binding domain , 7.5e-05)	-	-	adhT (Mycoplasma agalactiae, reduced virulence, 5e-38)	-	-	-		219.667	661.463	1034.14	73.8169	69.7624	185.023	383.881	2.42681	8.0281e-06	0.000356403
Monilinia__086150	GO:0006479 (protein methylation),GO:0008168 (methyltransferase activity)	PF13649.6 (Methyltransferase domain , 5e-10),PF06325.13 (Ribosomal protein L11 methyltransferase (PrmA) , 2.2e-10),PF13847.6 (Methyltransferase domain , 3.1e-09),PF08241.12 (Methyltransferase domain , 1.6e-06),PF08003.11 (Protein of unknown function (DUF1698) , 8.6e-05),PF13489.6 (Methyltransferase domain , 0.00031),PF12847.7 (Methyltransferase domain , 0.00073)	-	-	AflRmtA (Aspergillus flavus, unaffected pathogenicity / reduced_virulence, 1.2e-153)	-	-	-		227.362	233.139	190.843	92.5839	71.0308	74.9267	151.943	1.32046	7.60913e-07	4.48299e-05
Monilinia__085750	GO:0004190 (aspartic-type endopeptidase activity),GO:0006508 (proteolysis)	PF00026.23 (Eukaryotic aspartyl protease , 2.2e-68),PF13650.6 (Aspartyl protease , 1.8e-05)	-	-	ASP (Colletotrichum gloeosporioides, reduced virulence, 7.81e-32)	-	8.A.32.1.4 (Gastricsin OS=Homo sapiens OX=9606 GN=PGC PE=1 SV=1)	0.682		176.293	263.501	210.134	18.767	26.6366	22.9367	121.158	3.12677	3.80668e-18	1.41161e-15
Monilinia__020140	GO:0003676 (nucleic acid binding)	PF00076.22 (RNA recognition motif. (a.k.a. RRM, RBD, or RNP domain) , 4.6e-21),PF00076.22 (RNA recognition motif. (a.k.a. RRM, RBD, or RNP domain) , 1.4e-16)	-	-	BbCyp6 (Beauveria bassiana, reduced virulence, 1.75e-08)	-	3.A.18.1.1 (RNA-binding protein 8A - Homo sapiens (Human).)	-		238.556	273.26	266.63	45.0408	72.2993	27.5241	156.378	2.29252	8.82964e-11	1.15963e-08
Monilinia__027820	GO:0003676 (nucleic acid binding)	PF00076.22 (RNA recognition motif. (a.k.a. RRM, RBD, or RNP domain) , 3.6e-20),PF00076.22 (RNA recognition motif. (a.k.a. RRM, RBD, or RNP domain) , 4.1e-16)	-	-	BbCyp6 (Beauveria bassiana, reduced virulence, 4.24e-05)	-	3.A.18.1.1 (RNA-binding protein 8A - Homo sapiens (Human).)	-		339.994	349.166	383.065	146.383	147.135	185.023	266.486	1.03846	2.17237e-05	0.000824977
Monilinia__047320	GO:0006865 (amino acid transport),GO:0016021 (integral component of membrane),GO:0022857 (transmembrane transporter activity),GO:0055085 (transmembrane transport)	PF13520.6 (Amino acid permease , 2.4e-56),PF00324.21 (Amino acid permease , 4.2e-23)	-	-	bcaP (Staphylococcus aureus, unaffected pathogenicity / reduced_virulence, 1.29e-05)	-	2.A.3.4.2 (GABA PERMEASE - Emericella nidulans (Aspergillus nidulans).)	-		323.204	335.611	234.248	118.858	105.278	59.6355	200.138	1.52239	1.67126e-06	9.2148e-05
Monilinia__022780	GO:0016020 (membrane),GO:0022857 (transmembrane transporter activity),GO:0055085 (transmembrane transport)	PF00324.21 (Amino acid permease , 5.7e-129),PF13520.6 (Amino acid permease , 5.6e-34)	-	-	bcaP (Staphylococcus aureus, unaffected pathogenicity / reduced_virulence, 1.42e-06)	-	2.A.3.10.17 (General amino acid permease 1 - Hebeloma cylindrosporum.)	-		244.152	206.572	126.77	41.2874	30.4418	6.11646	109.859	2.7475	3.22097e-08	2.82014e-06
Monilinia__015240	GO:0016020 (membrane),GO:0022857 (transmembrane transporter activity),GO:0055085 (transmembrane transport)	PF13520.6 (Amino acid permease , 1.9e-54),PF00324.21 (Amino acid permease , 2.2e-23)	-	-	bcaP (Staphylococcus aureus, unaffected pathogenicity / reduced_virulence, 5.2e-05)	-	2.A.3.4.3 (GABA-specific permease (GABA-specific transport protein) - Saccharomyces cerevisiae (Baker's yeast).)	-		20.9873	29.8201	24.1138	0	0	0	12.5236	6.53554	7.45309e-07	4.43248e-05
Monilinia__066380	GO:0004497 (monooxygenase activity),GO:0005506 (iron ion binding),GO:0016705 (oxidoreductase activity, acting on paired donors, with incorporation or reduction of molecular oxygen),GO:0020037 (heme binding),GO:0055114 (oxidation-reduction process)	PF00067.22 (Cytochrome P450 , 1.1e-71)	-	-	BcBOT1_(CND5) (Botrytis cinerea, reduced virulence, 8.77e-24)	-	-	-	botrydial	51.0691	80.2431	90.9434	3.7534	5.07363	12.2329	41.1585	3.31819	6.58116e-09	6.69155e-07
Monilinia__000560	GO:0004650 (polygalacturonase activity),GO:0005975 (carbohydrate metabolic process)	PF00295.17 (Glycosyl hydrolases family 28 , 4.4e-105)	GH28 (E:7.3e-69)	-	BcPG2 (Botrytis cinerea, reduced virulence, 0)	-	-	0.837		18.8886	29.2779	7.57862	0	0	0	9.26476	6.1039	1.86967e-05	0.000741284
Monilinia__000370	GO:0030599 (pectinesterase activity),GO:0042545 (cell wall modification)	PF01095.19 (Pectinesterase , 7.4e-42)	CE8 (E:2.4e-68)	#VALUE!	BCPME1__bcpme1 (Botrytis cinerea, reduced virulence / unaffected_pathogenicity, 4.63e-90)	-	-	0.785	pectin methylesterase	452.626	546.521	438.182	55.0499	76.1045	30.5823	269.244	3.01739	9.94294e-20	3.91752e-17
Monilinia__038540	GO:0030599 (pectinesterase activity),GO:0042545 (cell wall modification)	PF01095.19 (Pectinesterase , 7.3e-40)	CE8 (E:1e-67)	-	BCPME2__bcpme2 (Botrytis cinerea, unaffected pathogenicity, 0)	-	-	0.859		342.792	449.47	336.215	50.0454	54.5415	35.1697	213.795	2.88149	1.09401e-21	4.92615e-19
Monilinia__061730	GO:0004553 (hydrolase activity, hydrolyzing O-glycosyl compounds),GO:0005576 (extracellular region),GO:0005975 (carbohydrate metabolic process),GO:0030248 (cellulose binding)	PF00840.20 (Glycosyl hydrolase family 7 , 4.1e-198)	GH7 (E:2.7e-184)	-	cel2 (Cochliobolus carbonum, unaffected pathogenicity, 7.7e-88)	-	-	0.751		568.056	564.955	465.052	167.652	249.876	110.096	362.148	1.46824	3.58072e-06	0.00017915
Monilinia__040450	GO:0055085 (transmembrane transport)	PF03169.15 (OPT oligopeptide transporter protein , 5.7e-121)	-	-	CgOPT1 (Colletotrichum gloeosporioides, reduced virulence, 1.18e-62)	-	2.A.67.1.3 (HYPOTHETICAL 91.6 KDA PROTEIN IN HXT8-CRT1 INTERGENIC REGION - Saccharomyces cerevisiae (Baker's yeast).)	-		300.818	265.128	157.084	17.5159	7.61045	13.762	127.052	4.08607	9.25342e-21	3.88891e-18
Monilinia__013120	GO:0055085 (transmembrane transport)	PF03169.15 (OPT oligopeptide transporter protein , 4.5e-158)	-	-	CgOPT1 (Colletotrichum gloeosporioides, reduced virulence, 3.34e-66)	-	2.A.67.1.2 (Sexual differentiation process protein isp4 - Schizosaccharomyces pombe (Fission yeast).)	-	oligopeptide transporter involved in responses to auxin and pathogenicity	947.226	945.567	712.39	62.5567	30.4418	24.4659	454.913	4.33489	4.2143e-36	6.64174e-33
Monilinia__052540	GO:0016021 (integral component of membrane),GO:0055085 (transmembrane transport)	PF07690.16 (Major Facilitator Superfamily , 6.6e-33),PF00083.24 (Sugar (and other) transporter , 7.5e-11)	-	-	CgTpo1_1 (Candida glabrata, reduced virulence, 3.34e-48)	-	2.A.1.2.1 (Amiloride resistance protein car1 - Schizosaccharomyces pombe (Fission yeast).)	-		288.925	253.2	223.914	105.095	54.5415	44.3444	164.436	1.77806	3.15423e-07	2.18509e-05
Monilinia__078430	GO:0016021 (integral component of membrane),GO:0055085 (transmembrane transport)	PF07690.16 (Major Facilitator Superfamily , 7.3e-44),PF00083.24 (Sugar (and other) transporter , 1.1e-09),PF06609.13 (Fungal trichothecene efflux pump (TRI12) , 5.9e-06)	-	-	CgTpo1_1 (Candida glabrata, reduced virulence, 9.96e-131)	-	2.A.1.2.16 (CHROMOSOME XII READING FRAME ORF YLL028W - Saccharomyces cerevisiae (Baker's yeast).)	-	Drug:H+ antiporter (DHA) family of the Major Facilitator Superfamily (MFS) trasnporter	146.211	174.583	159.84	25.0227	17.7577	36.6988	94.8177	2.48462	5.30603e-12	8.57672e-10
Monilinia__053940	GO:0006807 (nitrogen compound metabolic process)	PF00795.22 (Carbon-nitrogen hydrolase , 4.8e-47)	-	-	CHT (Gloeocercospora sorghi, unaffected pathogenicity, 1.04e-71)	-	-	-		158.104	222.837	104.723	17.5159	21.5629	3.05823	88.5031	3.37545	4.45801e-11	6.38711e-09
Monilinia__055040	GO:0005515 (protein binding)	PF00400.32 (WD domain, G-beta repeat , 5.2e-05),PF00400.32 (WD domain, G-beta repeat , 1.3e-06),PF00400.32 (WD domain, G-beta repeat , 1.1e-08),PF00400.32 (WD domain, G-beta repeat , 1.8e-05),PF00400.32 (WD domain, G-beta repeat , 3.8e-06)	-	-	CpcB (Aspergillus fumigatus, reduced virulence, 0)	-	8.A.92.1.3 (Guanine nucleotide-binding protein subunit beta-like protein OS=Saccharomyces cerevisiae (strain ATCC 204508 / S288c) GN=ASC1 PE=1 SV=4)	-	heterotrimeric G proteins (G proteins) Gb-Like CpcB cross pathway control B. The deletion of cpcB results in severely impaired cellular growth, delayed spore germination, and defective asexual sporulation (conidiation) in both aspergilli	1336.89	1301.24	1586	688.124	682.403	689.631	1081.39	0.909951	1.01069e-05	0.000442459
Monilinia__020510	GO:0003676 (nucleic acid binding),GO:0005524 (ATP binding)	PF00270.29 (DEAD/DEAH box helicase , 1.5e-43),PF00271.31 (Helicase conserved C-terminal domain , 1.9e-21),PF04851.15 (Type III restriction enzyme, res subunit , 3e-06)	-	-	CshA (Listeria monocytogenes, unaffected pathogenicity, 1.54e-50)	-	1.I.1.1.3 (ATP-dependent RNA helicase DDX3X OS=Homo sapiens GN=DDX3X PE=1 SV=3)	-		163.701	144.763	148.128	26.2738	63.4204	41.2861	100.029	1.66893	4.43584e-06	0.000210413
Monilinia__086240	GO:0005525 (GTP binding)	PF08701.11 (GNL3L/Grn1 putative GTPase , 1.2e-23),PF01926.23 (50S ribosome-binding GTPase , 7.4e-13),PF03193.16 (RsgA GTPase , 3.4e-07),PF02421.18 (Ferrous iron transport protein B , 6e-05)	-	-	feoB (Francisella tularensis, loss of_pathogenicity, 0.000276)	-	9.A.8.1.2 (IRON(II) TRANSPORT PROTEIN (FEOB) - Helicobacter pylori (Campylobacter pylori).)	-		54.567	72.6525	56.4952	17.5159	12.6841	10.7038	38.1112	2.03547	5.67985e-06	0.000261356
Monilinia__002340	GO:0016787 (hydrolase activity)	PF00135.28 (Carboxylesterase family , 2.3e-68),PF07859.13 (alpha/beta hydrolase fold , 3.8e-05)	CE10 (E:1.4e-26)	-	FGSG_03243 (Fusarium graminearum, reduced virulence, 2.37e-37)	-	-	0.489	Carboxylic ester hydrolase	998.295	1053.46	1107.17	337.806	270.171	270.654	687.489	1.72089	1.11342e-15	3.69422e-13
Monilinia__060760	GO:0042623 (ATPase activity, coupled)	PF17800.1 (Nucleoplasmin-like domain , 5.4e-35),PF00254.28 (FKBP-type peptidyl-prolyl cis-trans isomerase , 2.5e-31)	-	-	FkpA (Cronobacter universalis, reduced virulence, 4.38e-19)	-	8.A.11.1.2 (Peptidyl-prolyl cis-trans isomerase FKBP1A OS=Homo sapiens GN=FKBP1A PE=1 SV=2)	-	Nucleoplasmins are also known as chromatin decondensation proteins. They bind to core histones and transfer DNA to them in a reaction that requires ATP. This is thought to play a role in the assembly of regular nucleosomal arrays.	153.907	174.041	181.198	52.5476	36.7838	70.3393	114.268	1.55421	2.35982e-06	0.000121937
Monilinia__094570	GO:0016614 (oxidoreductase activity, acting on CH-OH group of donors),GO:0050660 (flavin adenine dinucleotide binding),GO:0055114 (oxidation-reduction process)	PF00732.19 (GMC oxidoreductase , 6.1e-56),PF05199.13 (GMC oxidoreductase , 4.2e-28),PF13450.6 (NAD(P)-binding Rossmann-like domain , 3.4e-05),PF05834.12 (Lycopene cyclase protein , 7.4e-05)	AA3_2 (E:2e-120)	-	GOX2 (Penicillium expansum, reduced virulence, 8.63e-53)	-	-	0.625		16.7898	62.8932	57.1841	0	2.53682	0	23.5237	5.57642	3.83654e-06	0.000187485
Monilinia__012610	GO:0003676 (nucleic acid binding),GO:0005524 (ATP binding)	PF00270.29 (DEAD/DEAH box helicase , 1.5e-51),PF00271.31 (Helicase conserved C-terminal domain , 7e-31),PF04851.15 (Type III restriction enzyme, res subunit , 1.5e-07),PF16203.5 (ERCC3/RAD25/XPB C-terminal helicase , 0.00067)	-	-	GzAra006 (Fusarium graminearum, unaffected pathogenicity, 2.64e-77)	-	1.I.1.1.3 (ATP-dependent RNA helicase DDX3X OS=Homo sapiens GN=DDX3X PE=1 SV=3)	-		76.2538	95.9664	84.7427	20.0181	17.7577	15.2912	52.5876	2.14668	4.64383e-08	3.90329e-06
Monilinia__091320	GO:0005524 (ATP binding),GO:0006807 (nitrogen compound metabolic process),GO:0046872 (metal ion binding)	PF02786.17 (Carbamoyl-phosphate synthase L chain, ATP binding domain , 6.7e-84),PF02786.17 (Carbamoyl-phosphate synthase L chain, ATP binding domain , 9.3e-23),PF02787.19 (Carbamoyl-phosphate synthetase large chain, oligomerisation domain , 7.9e-41),PF02222.22 (ATP-grasp domain , 5.3e-08),PF02222.22 (ATP-grasp domain , 3.9e-09),PF07478.13 (D-ala D-ala ligase C-terminus , 3.6e-07),PF07478.13 (D-al…	-	-	GzC2H048 (Fusarium graminearum, unaffected pathogenicity, 4.49e-05)	-	-	0.578		820.603	711.886	704.123	314.035	353.886	235.484	536.931	1.17783	5.40765e-07	3.44342e-05
Monilinia__087750	GO:0016021 (integral component of membrane),GO:0055085 (transmembrane transport)	PF07690.16 (Major Facilitator Superfamily , 2.7e-34)	-	-	GzCCHC002 (Fusarium graminearum, unaffected pathogenicity, 2.42e-38)	-	2.A.1.14.11 (High-affinity nicotinic acid transporter (Nicotinic acid permease) - Saccharomyces cerevisiae (Baker's yeast).)	-		25.1847	46.6278	43.4048	1.25113	3.80522	6.11646	21.3821	3.28641	5.33289e-06	0.000247195
Monilinia__066190	GO:0016740 (transferase activity)	PF13632.6 (Glycosyl transferase family group 2 , 4.5e-49),PF00535.26 (Glycosyl transferase family 2 , 1.8e-06),PF13506.6 (Glycosyl transferase family 21 , 0.00089)	GT2 (E:4.4e-08)	-	HrpM (Xanthomonas citri, loss of_pathogenicity, 5.23e-07)	-	4.D.3.2.1 (Putative uncharacterized protein OS=Sclerotinia sclerotiorum (strain ATCC 18683 / 1980 / Ss-1) GN=SS1G_05121 PE=4 SV=1)	-	Glycosyltransferase family 2 includes enzymes with chitin synthase, mannosyl and glucosyl transferase activity, which may be involved in the synthesis of chitin and glycosylation of proteins.	114.031	82.954	56.4952	17.5159	22.8313	22.9367	53.5688	1.86783	1.1014e-05	0.000465988
Monilinia__086700	GO:0004040 (amidase activity)	PF01425.21 (Amidase , 3.1e-88)	-	-	iaaH-1 (Pseudomonas savastanoi, reduced virulence, 1.1e-09)	-	-	0.738	Amidase domain-containing protein, hydrolase activity, acting on carbon-nitrogen (but not peptide) bonds, in linear amides. Catalysis of the reaction: a monocarboxylic acid amide + H2O = a monocarboxylate + NH3.	123.825	156.149	108.168	0	2.53682	6.11646	66.3312	5.45021	1.93433e-15	5.30176e-13
Monilinia__070980	GO:0004040 (amidase activity)	PF01425.21 (Amidase , 3.6e-69)	-	-	iaaH-1 (Pseudomonas savastanoi, reduced virulence, 2.8e-17)	-	3.A.9.1.1 (Toc64 - Pisum sativum (Garden pea).)	0.623	hydrolase activity, acting on carbon-nitrogen (but not peptide) bonds, in linear amides. Catalysis of the reaction: a monocarboxylic acid amide + H2O = a monocarboxylate + NH3.	51.0691	75.3635	48.2276	5.00454	17.7577	10.7038	35.2813	2.25709	2.10658e-05	0.000809749
Monilinia__090180	GO:0003938 (IMP dehydrogenase activity),GO:0006164 (purine nucleotide biosynthetic process),GO:0055114 (oxidation-reduction process)	PF00478.25 (IMP dehydrogenase / GMP reductase domain , 2.1e-124),PF00571.28 (CBS domain , 4e-05),PF00571.28 (CBS domain , 2.8e-06),PF01070.18 (FMN-dependent dehydrogenase , 1.8e-05)	-	-	imd1 (Cryptococcus neoformans, reduced virulence, 0)	-	9.B.149.1.6 (Peptidase M50 OS=Halopiger xanaduensis (strain DSM 18323 / JCM 14033 / SH-6) GN=Halxa_1635 PE=4 SV=1)	0.527		308.513	294.405	274.897	93.8351	114.157	102.451	202.93	1.37006	1.61119e-08	1.51596e-06
Monilinia__036690	GO:0030544 (Hsp70 protein binding) heat shock protein binding	PF00012.20 (Hsp70 protein , 1e-222),PF06723.13 (MreB/Mbl protein , 1.4e-15)	-	-	LHS1 (Magnaporthe oryzae, reduced virulence, 1.37e-28)	-	1.A.33.1.1 (HEAT SHOCK COGNATE 70 KDA PROTEIN 1 (HSC70.1) - Arabidopsis thaliana (Mouse-ear cress).)	-	LHS1 ER chaperone gene, o putative Hsp70 family proteins. impaired conidiation, penetration and biotrophic invasion	1523.68	1436.24	1587.38	680.617	728.066	571.889	1119.51	1.07221	1.26174e-07	9.58315e-06
Monilinia__001170	GO:0005524 (ATP binding),GO:0006457 (protein folding),GO:0051082 (unfolded protein binding)	PF00012.20 (Hsp70 protein , 1.1e-265),PF06723.13 (MreB/Mbl protein , 2.5e-13),PF10712.9 (NAD-specific glutamate dehydrogenase , 1.5e-43),PF10712.9 (NAD-specific glutamate dehydrogenase , 4.1e-37)	-	-	LHS1 (Magnaporthe oryzae, reduced virulence, 9.73e-23)	-	1.A.33.1.2 (Chaperone protein dnaK - Escherichia coli.)	-		816.406	683.693	794.377	415.377	355.154	305.823	578.367	0.964379	1.27614e-05	0.000532767
Monilinia__019950	carbohydrate metabolic process	PF00135.28 (Carboxylesterase family , 1.5e-77)	CE10 (E:4.5e-33)	-	LIP1 (Botrytis cinerea, unaffected pathogenicity, 9.96e-36)	-	-	-		88.8462	108.437	74.4083	13.7625	21.5629	19.8785	55.38	2.17555	7.75288e-08	6.10927e-06
Monilinia__000380	GO:0004650 (polygalacturonase activity),GO:0005975 (carbohydrate metabolic process)	PF00295.17 (Glycosyl hydrolases family 28 , 2e-109)	GH28 (E:4.8e-64)	-	MfPG1 (Monilinia fructicola, reduced virulence, 0)	-	-	0.844	major endo-PG M. fructicola	2572.34	3068.21	2800.64	521.723	518.779	340.993	1661.04	2.48716	2.02434e-24	1.27614e-21
Monilinia__015400	GO:0004318 (enoyl-[acyl-carrier-protein] reductase (NADH) activity)	PF13561.6 (Enoyl-(Acyl carrier protein) reductase , 1.5e-58),PF00106.25 (short chain dehydrogenase , 2.2e-42),PF08659.10 (KR domain , 2.5e-09)	-	-	MGG_00056 (Magnaporthe oryzae, reduced virulence, 7.62e-31)	-	-	-	Catalysis of the reaction: acyl-[acyl-carrier protein] + NAD+ = trans-2,3-dehydroacyl-[acyl-carrier protein] + NADH + H+. fatty acid synthase activity. oxidoreductase activity, acting on the CH-CH group of donors, NAD or NADP as acceptor	124.525	108.437	130.903	33.7806	24.0998	53.5191	81.1042	1.58936	1.74334e-05	0.000700002
Monilinia__089840	GO:0003723 (RNA binding),GO:0033897 (ribonuclease T2 activity)	PF00445.18 (Ribonuclease T2 family , 4.9e-43)	-	-	MGG_10510 (Magnaporthe oryzae, reduced virulence, 2.35e-49)	-	-	0.829		97.9407	80.2431	53.7393	23.7715	8.87886	18.3494	47.762	2.05516	1.06466e-05	0.000456574
Monilinia__070800	GO:0009306 (protein secretion)	PF00153.27 (Mitochondrial carrier protein , 4.3e-07),PF00153.27 (Mitochondrial carrier protein , 1.1e-15),PF11654.8 (Non-classical export protein 1 , 7.3e-06)	-	-	Mocapn9 (Magnaporthe oryzae, unaffected pathogenicity / reduced_virulence, 3.28e-05)	-	2.A.29.21.1 (Putative mitochondrial carrier protein YHM1/SHM1 - Saccharomyces cerevisiae (Baker's yeast).)	-		173.495	149.1	149.505	65.059	67.2256	36.6988	109.331	1.34632	1.98137e-05	0.000775811
Monilinia__039400	GO:0004497 (monooxygenase activity),GO:0005506 (iron ion binding),GO:0016705 (oxidoreductase activity, acting on paired donors, with incorporation or reduction of molecular oxygen),GO:0020037 (heme binding),GO:0055114 (oxidation-reduction process)	PF00067.22 (Cytochrome P450 , 6.4e-17)	-	-	MoCYP51A (Magnaporthe oryzae, reduced virulence, 1.94e-06)	-	-	-	cytochrome P450 gene, MoMCP1 51, putatively encode sterol 14α-demethylase enzymes, is essential for conidiogenesis and fungicide tolerance involving the alleviation of manganese toxin and pathogenicity	363.08	234.223	252.161	81.3237	110.351	71.8684	189.113	1.55148	3.05337e-07	2.13872e-05
Monilinia__002910	GO:0003924 (GTPase activity),GO:0005525 (GTP binding)	PF00350.23 (Dynamin family , 3.9e-33),PF01031.20 (Dynamin central region , 6.7e-24)	-	-	Modnm3 (Magnaporthe oryzae, unaffected pathogenicity, 5.06e-117)	-	1.I.1.1.3 (Interferon-induced GTP-binding protein Mx2 OS=Homo sapiens GN=MX2 PE=1 SV=1)	-		44.7729	25.4826	27.5586	2.50227	0	0	16.6695	5.07016	1.32572e-05	0.000546231
Monilinia__064200	GO:0003824 (catalytic activity)	PF00501.28 (AMP-binding enzyme , 4.6e-91),PF13193.6 (AMP-binding enzyme C-terminal domain , 1.3e-16)	-	-	pchD (Pseudomonas aeruginosa, reduced virulence / increased_virulence_(hypervirulence)__loss_of_pathogenicity, 3.42e-41)	-	4.C.1.1.7 (4-coumarate--CoA ligase 1 - Arabidopsis thaliana (Mouse-ear cress).)	-		100.739	137.715	114.368	42.5386	34.247	41.2861	80.4886	1.45787	1.09947e-05	0.000465988
Monilinia__070460	GO:0004650 (polygalacturonase activity),GO:0005975 (carbohydrate metabolic process)	PF00295.17 (Glycosyl hydrolases family 28 , 7.4e-50)	GH28 (E:1.3e-72)	-	PGX1 (Cochliobolus carbonum, unaffected pathogenicity, 0)	-	-	0.613		45.4725	56.387	58.5621	11.2602	8.87886	3.05823	31.03	2.63821	9.54079e-07	5.5179e-05
Monilinia__069050	GO:0030570 (pectate lyase activity)	PF00544.19 (Pectate lyase , 1.1e-14),PF13229.6 (Right handed beta helix region , 0.001)	PL1_4 (E:3.4e-83)	-	pnl1 (Penicillium digitatum, reduced virulence, 2.21e-136)	-	-	0.672	pectin lyase contributes to the full virulence of P. digitatum	1251.54	1662.88	1444.76	257.734	494.679	313.469	923.149	1.9047	2.79253e-10	3.45178e-08
Monilinia__086520	GO:0003676 (nucleic acid binding),GO:0005515 (protein binding),GO:0006396 (RNA processing)	PF00575.23 (S1 RNA binding domain , 1e-04),PF00575.23 (S1 RNA binding domain , 5.6e-11),PF00575.23 (S1 RNA binding domain , 3.1e-06),PF00575.23 (S1 RNA binding domain , 2e-05),PF00575.23 (S1 RNA binding domain , 9.6e-10),PF00575.23 (S1 RNA binding domain , 1.1e-13)	-	-	pnp (Salmonella enterica, reduced virulence, 1.28e-06)	-	-	-		106.336	93.2555	117.124	17.5159	36.7838	19.8785	66.4047	1.95981	6.56451e-07	3.98891e-05
Monilinia__082490	GO:0005524 (ATP binding),GO:0016887 (ATPase activity)	PF00005.27 (ABC transporter , 3.4e-20),PF00005.27 (ABC transporter , 8.5e-24),PF17947.1 (Four helical bundle domain , 1.2e-29),PF02463.19 (RecF/RecN/SMC N terminal domain , 7.5e-07),PF02463.19 (RecF/RecN/SMC N terminal domain , 3e-06),PF13476.6 (AAA domain , 1.8e-05),PF03193.16 (RsgA GTPase , 0.00021),PF00350.23 (Dynamin family , 6.2e-05)	-	-	potA (Streptococcus pneumoniae, reduced virulence, 4.34e-11)	-	3.A.1.120.6 (ABC transporter ATP-binding protein uup OS=Escherichia coli (strain K12) GN=uup PE=1 SV=2)	-		1334.09	1301.78	1220.85	623.065	679.867	550.482	980.565	0.928575	2.02049e-06	0.000107035
Monilinia__076810	GO:0000272 (polysaccharide catabolic process),GO:0005576 (extracellular region),GO:0008810 (cellulase activity),GO:0030248 (cellulose binding)	PF01670.16 (Glycosyl hydrolase family 12 , 2.2e-40)	GH12 (E:1.1e-40)	-	PsXEG1 (Phytophthora sojae, effector (plant_avirulence_determinant), 6.05e-75)	-	-	0.718		263.74	246.693	255.606	70.0635	62.152	39.757	158.985	2.02122	2.92342e-12	5.42037e-10
Monilinia__085700	GO:0016491 (oxidoreductase activity),GO:0055114 (oxidation-reduction process)	PF07992.14 (Pyridine nucleotide-disulphide oxidoreductase , 1e-53),PF00070.27 (Pyridine nucleotide-disulphide oxidoreductase , 9e-11)	-	-	Rv0392c (Mycobacterium tuberculosis, unaffected pathogenicity, 3.11e-34)	-	-	-		391.063	432.12	440.249	147.634	177.577	107.038	289.696	1.41994	9.63064e-08	7.49526e-06
Monilinia__064380	GO:0004084 (branched-chain-amino-acid transaminase activity),GO:0009081 (branched-chain amino acid metabolic process)	PF01063.19 (Amino-transferase class IV , 3.5e-28)	-	-	TOXF (Cochliobolus carbonum, loss of_pathogenicity, 1.88e-17)	-	-	-		151.108	206.572	213.579	45.0408	58.3468	65.752	126.56	1.63581	3.73572e-07	2.50532e-05
Monilinia__078960	GO:0005515 (protein binding)	PF00400.32 (WD domain, G-beta repeat , 0.00032),PF00400.32 (WD domain, G-beta repeat , 8.6e-05),PF00400.32 (WD domain, G-beta repeat , 0.00034),PF00400.32 (WD domain, G-beta repeat , 5.3e-09),PF04003.12 (Dip2/Utp12 Family , 2.3e-23)	-	-	tup1 (Candida albicans, reduced virulence, 7.55e-25)	-	8.A.92.1.1 (Guanine nucleotide-binding protein G(I)/G(S)/G(T) subunit beta-1 OS=Homo sapiens GN=GNB1 PE=1 SV=3)	-		67.1593	61.2667	79.231	11.2602	7.61045	10.7038	40.0796	2.69018	1.06789e-08	1.03569e-06
Monilinia__091290	GO:0003676 (nucleic acid binding),GO:0005524 (ATP binding)	PF00270.29 (DEAD/DEAH box helicase , 1.4e-45),PF00271.31 (Helicase conserved C-terminal domain , 1.7e-30),PF04851.15 (Type III restriction enzyme, res subunit , 2e-06)	-	-	VAD1 (Cryptococcus neoformans, reduced virulence, 3.61e-95)	-	3.A.18.1.1 (Eukaryotic initiation factor 4A-III - Homo sapiens (Human).)	-	virulence-associated DEAD-box RNA helicase–encoding gene	1051.46	1049.67	1062.38	356.573	424.917	359.342	735.855	1.34319	3.95956e-11	5.8049e-09
Monilinia__008110	GO:0016021 (integral component of membrane),GO:0055085 (transmembrane transport)	PF07690.16 (Major Facilitator Superfamily , 8.5e-45),PF06609.13 (Fungal trichothecene efflux pump (TRI12) , 7.3e-14),PF00083.24 (Sugar (and other) transporter , 1.3e-07)	-	-	VdSge1 (Verticillium dahliae, loss of_pathogenicity, 2.49e-125)	-	2.A.1.3.65 (MFS multidrug transporter OS=Trichoderma harzianum GN=mfs1 PE=2 SV=1)	-	encoding a transcriptional regulator is required for radial growth and production of asexual conidiospores	129.422	106.81	90.9434	15.0136	15.2209	13.762	62.412	2.76023	4.32366e-12	7.5712e-10
Monilinia__001660	GO:0005576 (extracellular region),GO:0005975 (carbohydrate metabolic process),GO:0030248 (cellulose binding)	PF00734.18 (Fungal cellulose binding domain , 3.2e-13)	-	CBM1 (E:7.7e-14)	XYL3 (Fusarium oxysporum, unaffected pathogenicity, 3.9e-07)	-	-	0.617	Beta-xylanase	428.84	542.725	530.503	56.301	111.62	77.9849	296.092	2.48385	2.94903e-15	7.74612e-13

## Sheet: Table S4
Supplementary Table S4 Metabolic pathways with difference in expression between the two sampling points (6 and 14 hpi)
Gene name	Monilinia laxa ML8L annotation	Botrytis cinerea Bc05.10 annotation	Monilinia laxa Mlax316 annotation	Predicted protein function	Protein size (amino acid, aa)
Virulence factors_ Host pH modification
Oxalic acid pathway genes (7)
MDH	Monilinia__043180	Bcmdh1 (BCIN_12g05210)	EYC80_001845	Malate dehydrogenase	341
PycA	Monilinia__069730	BCIN_01g09950		Pyruvate carboxilase	1214
OAH	Monilinia__005830	Bcoah (BCIN_12g01020)	EYC80_001588	Oxaloacetate acetylhydrolase	367
GO1	Monilinia__088190	Bcgo1	EYC80_000974	Glyoxal oxidase	817
GO2	Monilinia__004970	Bcgo2 (BCIN_12g01520)	EYC80_001520	Glyoxal oxidase	983
MLS	Monilinia__031920	BCIN_09g06110	EYC80_006744	Malate synthase	542
Homocitrase synthase	Monilinia__094530	BCIN_14g05400	EYC80_010181		490
Gluconic acid pathway genes (4)
GOD1	Monilinia__094570	Bcgod1 (BCIN_14g05500)	EYC80_010177	Glucose oxidase	590
Glucose dh	Monilinia__006370	BCIN_12g01170	EYC80_001483	UDP-glucose/GDP-mannose dh	632
GOD2	Monilinia__052480	Bcgod2 (BCIN_01g11310)	EYC80_005614	Glucose oxidase	595
G6PD1/zwf	Monilinia__080190	BCzwf1 (BCIN_01g09650)	EYC80_005498	Glucose-6 phosphate- 1-dh	511
Oxidation-reduction process
REDOX pathway genes (8)
MfAP1	Monilinia__082820	Bap1 (BCIN_13g03000)	EYC80_009547	TF, activating protein 1	635
MFCUT1	Monilinia__042800	BccutA (BCIN_15g03080)	EYC80_008016	Cutinase	202
MfGR1	Monilinia__062790	Bcglr1 (BCIN_04g05300)	EYC80_002898	Glutathione reductase	468
MfGPx1	Monilinia__043970	Bcgpx3 (BCIN_03g01480)	EYC80_000590	Glutathione peroxidase	172
MfG6PD1/zwf	Monilinia__080190	BCzwf1 (BCIN_01g09650)	EYC80_005498	Glucose-6 phosphate- 1-dh	511
SOD	Monilinia__061980	Bcsod1 (BCIN_03g03390)	EYC80_000566	Superoxide dismutase	154
GSH synthase	Monilinia__091080	Bcgsh2 (BCIN_10g00590)	EYC80_005660	Glutathione synthase	509
GLC	Monilinia__065130	Bcgsh1 (BCIN_14g03920)	EYC80_011112	Glutamate-cystein ligase	675
Toxins
Botcinic acid pathway genes (6)
G1	Monilinia__064090	BcG1 (BCIN_05g06770)	EYC84_003623	Regulator. the alpha subunit BCG1 of a heterotrimeric G protein	356
BOA1	Monilinia__035420	Bcboa1 (BCIN_01g00010)	EYC80_003780	NmrA-like family	314
BOA3	Monilinia__042130	Bcboa3 (BCIN_01g00030)	EYC80_000782	Cytochrome P450	506
PKS6	Monilinia__042160	BcPKS6 (BCIN01g00060)	EYC80_000785	Polyketide synthase	2463
PKS9	Monilinia__042190	BcPKS9 (BCIN_01g00090)	EYC80_000788	Polyketide synthase	2579
TF	Monilinia__042220	Bcboa13 (BCIN_01g00130)	EYC80_000791	Fungal Zn(2)-Cys(6) binuclear cluster domain	530
Early expressed toxin biosynthetical cluster (EETBC) pathway genes (6)
unknown	Monilinia__060990	BCIN_12g04930	EYC80_001904	FAM70 unknown function	221
P450	Monilinia__061000	BCIN_12g04940	EYC80_001903	P450	509
TF	Monilinia__061010	BCIN_12g04950	EYC80_001902	GAL4+fungal_TF_MHR	757
SDR dh/reductase	Monilinia__061020	BCIN_12g04960	EYC80_001901	SRD superfamily (short-chain dh(reductase): NAD-biding)	221
oxidoreductase	Monilinia__061030	BCIN_12g04970	EYC80_001900	UbiHs superfamily-FAD-dpte-oxidoreductase	425
NRPS	Monilinia__061040	Bcnrps1	EYC80_001899	PP-bin+PRK12316	1592
